# Supplementary material for: Distribution and quantification of bioluminescence as an ecological trait in the deep sea benthos
Source: Sci Rep. 2019 Oct 10;9:14654. doi: 10.1038/s41598-019-50961-z (PMC6787029; doi:10.1038/s41598-019-50961-z)
Supplement: Supplementary file 1 — supplementary dataset [file 41598_2019_50961_MOESM1_ESM.txt]

"Group" "Depth" "Biolum" "loc"
"Crustacea" 183.58 "non-bioluminescent" "pelagic"
"Crustacea" 206 "non-bioluminescent" "pelagic"
"Crustacea" 211.92 "non-bioluminescent" "pelagic"
"Crustacea" 226.98 "non-bioluminescent" "pelagic"
"Crustacea" 230.65 "non-bioluminescent" "pelagic"
"Crustacea" 235.53 "non-bioluminescent" "pelagic"
"Crustacea" 243.54 "non-bioluminescent" "pelagic"
"Crustacea" 254.85 "non-bioluminescent" "pelagic"
"Crustacea" 254.02 "non-bioluminescent" "pelagic"
"Crustacea" 252.54 "non-bioluminescent" "pelagic"
"Crustacea" 253.53 "non-bioluminescent" "pelagic"
"Crustacea" 254.05 "non-bioluminescent" "pelagic"
"Crustacea" 254.36 "non-bioluminescent" "pelagic"
"Crustacea" 250.28 "non-bioluminescent" "pelagic"
"Crustacea" 255.35 "non-bioluminescent" "pelagic"
"Crustacea" 257.19 "non-bioluminescent" "pelagic"
"Crustacea" 254.11 "non-bioluminescent" "pelagic"
"Crustacea" 253.73 "non-bioluminescent" "pelagic"
"Crustacea" 251.26 "non-bioluminescent" "pelagic"
"Crustacea" 250.09 "non-bioluminescent" "pelagic"
"Crustacea" 246.59 "non-bioluminescent" "pelagic"
"Crustacea" 246.97 "non-bioluminescent" "pelagic"
"Crustacea" 245.23 "non-bioluminescent" "pelagic"
"Crustacea" 241.91 "non-bioluminescent" "pelagic"
"Crustacea" 241.45 "non-bioluminescent" "pelagic"
"Crustacea" 227.86 "non-bioluminescent" "pelagic"
"Crustacea" 188.5 "non-bioluminescent" "pelagic"
"Crustacea" 182.63 "non-bioluminescent" "pelagic"
"Crustacea" 103.08 "non-bioluminescent" "pelagic"
"Fishes" 1572.74 "undefined" "Other substrates"
"Fishes" 755.7 "undefined" "Other substrates"
"Fishes" 754.92 "undefined" "Other substrates"
"Fishes" 751.54 "undefined" "Other substrates"
"Fishes" 545.31 "undefined" "Other substrates"
"Fishes" 544.93 "undefined" "Other substrates"
"Fishes" 469.36 "undefined" "Other substrates"
"Fishes" 390.42 "undefined" "Other substrates"
"Fishes" 354.8 "undefined" "Other substrates"
"Fishes" 287.05 "undefined" "Other substrates"
"Fishes" 268.61 "undefined" "Other substrates"
"Fishes" 254.24 "undefined" "Other substrates"
"Fishes" 250.9 "undefined" "Other substrates"
"Fishes" 251.76 "undefined" "Other substrates"
"Fishes" 251.65 "undefined" "Other substrates"
"Fishes" 165.94 "undefined" "Other substrates"
"Fishes" 113.35 "undefined" "Other substrates"
"Fishes" 95.29 "undefined" "Other substrates"
"Fishes" 87.68 "undefined" "Other substrates"
"Fishes" 39.99 "undefined" "Other substrates"
"Fishes" 28.1 "undefined" "Other substrates"
"Hydromedusae" 244.02 "bioluminescent" "pelagic"
"Hydromedusae" 247.76 "bioluminescent" "pelagic"
"Hydromedusae" 280.54 "bioluminescent" "pelagic"
"Hydromedusae" 284.52 "bioluminescent" "pelagic"
"Hydromedusae" 296.79 "bioluminescent" "pelagic"
"Hydromedusae" 315.25 "bioluminescent" "pelagic"
"Hydromedusae" 320.37 "bioluminescent" "pelagic"
"Hydromedusae" 328.24 "bioluminescent" "pelagic"
"Hydromedusae" 347.15 "bioluminescent" "pelagic"
"Hydromedusae" 352.44 "bioluminescent" "pelagic"
"Hydromedusae" 360.94 "bioluminescent" "pelagic"
"Hydromedusae" 363.1 "bioluminescent" "pelagic"
"Hydromedusae" 376.26 "bioluminescent" "pelagic"
"Hydromedusae" 520.81 "bioluminescent" "pelagic"
"Hydromedusae" 529.68 "bioluminescent" "pelagic"
"Hydromedusae" 546.16 "bioluminescent" "pelagic"
"Hydromedusae" 556.18 "bioluminescent" "pelagic"
"Hydromedusae" 557.4 "bioluminescent" "pelagic"
"Hydromedusae" 556.98 "bioluminescent" "pelagic"
"Hydromedusae" 556.14 "bioluminescent" "pelagic"
"Hydromedusae" 558.22 "bioluminescent" "pelagic"
"Hydromedusae" 573.49 "bioluminescent" "pelagic"
"Hydromedusae" 581.11 "bioluminescent" "pelagic"
"Hydromedusae" 589.82 "bioluminescent" "pelagic"
"Hydromedusae" 587.69 "bioluminescent" "pelagic"
"Hydromedusae" 374.05 "bioluminescent" "pelagic"
"Hydromedusae" 467.4 "bioluminescent" "pelagic"
"Hydromedusae" 485.49 "bioluminescent" "pelagic"
"Hydromedusae" 494.42 "bioluminescent" "pelagic"
"Hydromedusae" 498.3 "bioluminescent" "pelagic"
"Hydromedusae" 509.76 "bioluminescent" "pelagic"
"Hydromedusae" 514.58 "bioluminescent" "pelagic"
"Hydromedusae" 525.39 "bioluminescent" "pelagic"
"Hydromedusae" 568.32 "bioluminescent" "pelagic"
"Hydromedusae" 579.82 "bioluminescent" "pelagic"
"Hydromedusae" 644.17 "bioluminescent" "pelagic"
"Hydromedusae" 657.19 "bioluminescent" "pelagic"
"Hydromedusae" 682.96 "bioluminescent" "pelagic"
"Hydromedusae" 685.45 "bioluminescent" "pelagic"
"Hydromedusae" 700.66 "bioluminescent" "pelagic"
"Hydromedusae" 710.08 "bioluminescent" "pelagic"
"Hydromedusae" 715.93 "bioluminescent" "pelagic"
"Hydromedusae" 724.25 "bioluminescent" "pelagic"
"Hydromedusae" 731.26 "bioluminescent" "pelagic"
"Hydromedusae" 749.32 "bioluminescent" "pelagic"
"Hydromedusae" 760.25 "bioluminescent" "pelagic"
"Hydromedusae" 772.4 "bioluminescent" "pelagic"
"Hydromedusae" 793.02 "bioluminescent" "pelagic"
"Hydromedusae" 842.7 "bioluminescent" "pelagic"
"Hydromedusae" 868.78 "bioluminescent" "pelagic"
"Hydromedusae" 884.32 "bioluminescent" "pelagic"
"Hydromedusae" 1357.73 "bioluminescent" "pelagic"
"Hydromedusae" 1994.1 "undefined" "pelagic"
"Hydromedusae" 1994.07 "undefined" "pelagic"
"Hydromedusae" 2000.59 "bioluminescent" "pelagic"
"Hydromedusae" 1963.16 "bioluminescent" "pelagic"
"Hydromedusae" 1911.09 "bioluminescent" "pelagic"
"Hydromedusae" 1798.03 "bioluminescent" "pelagic"
"Hydromedusae" 1680.2 "bioluminescent" "pelagic"
"Hydromedusae" 1618.47 "bioluminescent" "pelagic"
"Hydromedusae" 1603.71 "bioluminescent" "pelagic"
"Hydromedusae" 1578.7 "bioluminescent" "pelagic"
"Hydromedusae" 1501.05 "bioluminescent" "pelagic"
"Hydromedusae" 1317.44 "bioluminescent" "pelagic"
"Hydromedusae" 1262.09 "bioluminescent" "pelagic"
"Hydromedusae" 1205.69 "bioluminescent" "pelagic"
"Hydromedusae" 865.53 "bioluminescent" "pelagic"
"Hydromedusae" 855.62 "bioluminescent" "pelagic"
"Hydromedusae" 831.43 "bioluminescent" "pelagic"
"Hydromedusae" 793.37 "bioluminescent" "pelagic"
"Hydromedusae" 777.76 "bioluminescent" "pelagic"
"Hydromedusae" 773.64 "bioluminescent" "pelagic"
"Hydromedusae" 770.94 "bioluminescent" "pelagic"
"Hydromedusae" 767.24 "bioluminescent" "pelagic"
"Hydromedusae" 758.69 "bioluminescent" "pelagic"
"Hydromedusae" 755.04 "bioluminescent" "pelagic"
"Hydromedusae" 754.99 "bioluminescent" "pelagic"
"Hydromedusae" 755.6 "bioluminescent" "pelagic"
"Hydromedusae" 756.61 "bioluminescent" "pelagic"
"Hydromedusae" 756.16 "bioluminescent" "pelagic"
"Hydromedusae" 756.94 "bioluminescent" "pelagic"
"Hydromedusae" 754.91 "bioluminescent" "pelagic"
"Hydromedusae" 754.77 "bioluminescent" "pelagic"
"Hydromedusae" 755.16 "bioluminescent" "pelagic"
"Hydromedusae" 755.92 "bioluminescent" "pelagic"
"Hydromedusae" 760.98 "bioluminescent" "pelagic"
"Hydromedusae" 760.57 "bioluminescent" "pelagic"
"Hydromedusae" 754.16 "bioluminescent" "pelagic"
"Hydromedusae" 757.23 "bioluminescent" "pelagic"
"Hydromedusae" 756.93 "bioluminescent" "pelagic"
"Hydromedusae" 748.6 "bioluminescent" "pelagic"
"Hydromedusae" 740.42 "bioluminescent" "pelagic"
"Hydromedusae" 740.22 "bioluminescent" "pelagic"
"Hydromedusae" 737.48 "bioluminescent" "pelagic"
"Hydromedusae" 733.59 "bioluminescent" "pelagic"
"Hydromedusae" 732.25 "bioluminescent" "pelagic"
"Hydromedusae" 728.65 "bioluminescent" "pelagic"
"Hydromedusae" 724.65 "bioluminescent" "pelagic"
"Hydromedusae" 720.14 "bioluminescent" "pelagic"
"Hydromedusae" 717.78 "bioluminescent" "pelagic"
"Hydromedusae" 709.41 "bioluminescent" "pelagic"
"Hydromedusae" 686.83 "bioluminescent" "pelagic"
"Hydromedusae" 647.56 "bioluminescent" "pelagic"
"Hydromedusae" 634.81 "bioluminescent" "pelagic"
"Hydromedusae" 624.93 "bioluminescent" "pelagic"
"Hydromedusae" 619.19 "bioluminescent" "pelagic"
"Hydromedusae" 608.12 "bioluminescent" "pelagic"
"Hydromedusae" 590.56 "bioluminescent" "pelagic"
"Hydromedusae" 586.94 "bioluminescent" "pelagic"
"Hydromedusae" 575.1 "bioluminescent" "pelagic"
"Hydromedusae" 570.64 "bioluminescent" "pelagic"
"Hydromedusae" 565.69 "bioluminescent" "pelagic"
"Hydromedusae" 554.83 "bioluminescent" "pelagic"
"Hydromedusae" 549.93 "bioluminescent" "pelagic"
"Hydromedusae" 547.81 "bioluminescent" "pelagic"
"Hydromedusae" 547.31 "bioluminescent" "pelagic"
"Hydromedusae" 548.37 "bioluminescent" "pelagic"
"Hydromedusae" 549.11 "bioluminescent" "pelagic"
"Hydromedusae" 549.42 "bioluminescent" "pelagic"
"Hydromedusae" 549.37 "bioluminescent" "pelagic"
"Hydromedusae" 549.11 "bioluminescent" "pelagic"
"Hydromedusae" 548.64 "bioluminescent" "pelagic"
"Hydromedusae" 546.35 "bioluminescent" "pelagic"
"Hydromedusae" 544.77 "bioluminescent" "pelagic"
"Hydromedusae" 545.11 "bioluminescent" "pelagic"
"Hydromedusae" 545.02 "bioluminescent" "pelagic"
"Hydromedusae" 545.15 "bioluminescent" "pelagic"
"Hydromedusae" 546.29 "bioluminescent" "pelagic"
"Hydromedusae" 546.39 "bioluminescent" "pelagic"
"Hydromedusae" 547 "bioluminescent" "pelagic"
"Hydromedusae" 547.84 "bioluminescent" "pelagic"
"Hydromedusae" 547.47 "bioluminescent" "pelagic"
"Hydromedusae" 547.47 "bioluminescent" "pelagic"
"Hydromedusae" 546.59 "bioluminescent" "pelagic"
"Hydromedusae" 545.91 "bioluminescent" "pelagic"
"Hydromedusae" 545.34 "bioluminescent" "pelagic"
"Hydromedusae" 544.33 "bioluminescent" "pelagic"
"Hydromedusae" 548.39 "bioluminescent" "pelagic"
"Hydromedusae" 547.4 "bioluminescent" "pelagic"
"Hydromedusae" 546.28 "bioluminescent" "pelagic"
"Hydromedusae" 541.31 "bioluminescent" "pelagic"
"Hydromedusae" 534.29 "bioluminescent" "pelagic"
"Hydromedusae" 520.33 "bioluminescent" "pelagic"
"Hydromedusae" 515.37 "bioluminescent" "pelagic"
"Hydromedusae" 512.95 "bioluminescent" "pelagic"
"Hydromedusae" 512.03 "bioluminescent" "pelagic"
"Hydromedusae" 504.98 "bioluminescent" "pelagic"
"Hydromedusae" 494.69 "bioluminescent" "pelagic"
"Hydromedusae" 492.52 "bioluminescent" "pelagic"
"Hydromedusae" 489.46 "bioluminescent" "pelagic"
"Hydromedusae" 478.41 "bioluminescent" "pelagic"
"Hydromedusae" 478.89 "bioluminescent" "pelagic"
"Hydromedusae" 478.6 "bioluminescent" "pelagic"
"Hydromedusae" 479.3 "bioluminescent" "pelagic"
"Hydromedusae" 480.52 "bioluminescent" "pelagic"
"Hydromedusae" 476.51 "bioluminescent" "pelagic"
"Hydromedusae" 472.49 "bioluminescent" "pelagic"
"Hydromedusae" 457.73 "bioluminescent" "pelagic"
"Hydromedusae" 420.38 "bioluminescent" "pelagic"
"Hydromedusae" 417.93 "bioluminescent" "pelagic"
"Hydromedusae" 309.81 "bioluminescent" "pelagic"
"Hydromedusae" 300.82 "bioluminescent" "pelagic"
"Hydromedusae" 298.03 "bioluminescent" "pelagic"
"Hydromedusae" 254.86 "bioluminescent" "pelagic"
"Hydromedusae" 254.77 "bioluminescent" "pelagic"
"Hydromedusae" 253.08 "bioluminescent" "pelagic"
"Hydromedusae" 256.12 "bioluminescent" "pelagic"
"Hydromedusae" 257.68 "bioluminescent" "pelagic"
"Hydromedusae" 255.87 "bioluminescent" "pelagic"
"Hydromedusae" 110.29 "bioluminescent" "pelagic"
"Hydromedusae" 96.99 "bioluminescent" "pelagic"
"Hydromedusae" 38.81 "bioluminescent" "pelagic"
"Hydromedusae" 39.74 "bioluminescent" "pelagic"
"Hydromedusae" 31 "bioluminescent" "pelagic"
"Hydromedusae" 19.97 "bioluminescent" "pelagic"
"Hydromedusae" 15.72 "bioluminescent" "pelagic"
"Hydromedusae" 11.73 "bioluminescent" "pelagic"
"Hydromedusae" 11.76 "bioluminescent" "pelagic"
"Hydromedusae" 1989.38 "bioluminescent" "pelagic"
"Hydromedusae" 1200.3 "bioluminescent" "pelagic"
"Hydromedusae" 1160.43 "bioluminescent" "pelagic"
"Hydromedusae" 715.42 "bioluminescent" "pelagic"
"Hydromedusae" 545.2 "bioluminescent" "pelagic"
"Annelida" 13.8 "non-bioluminescent" "pelagic"
"Hydromedusae" 546.31 "likely" "pelagic"
"Hydromedusae" 327.7 "likely" "pelagic"
"Hydromedusae" 257.57 "likely" "pelagic"
"Siphonophora" 143.65 "bioluminescent" "pelagic"
"Siphonophora" 211.92 "bioluminescent" "pelagic"
"Siphonophora" 545.04 "bioluminescent" "pelagic"
"Siphonophora" 507.37 "bioluminescent" "pelagic"
"Siphonophora" 542.68 "bioluminescent" "pelagic"
"Siphonophora" 1646.24 "bioluminescent" "pelagic"
"Siphonophora" 1613.76 "bioluminescent" "pelagic"
"Siphonophora" 1231.48 "bioluminescent" "pelagic"
"Siphonophora" 1228.81 "bioluminescent" "pelagic"
"Siphonophora" 1161.71 "bioluminescent" "pelagic"
"Siphonophora" 816.76 "bioluminescent" "pelagic"
"Siphonophora" 689.95 "bioluminescent" "pelagic"
"Siphonophora" 545.59 "bioluminescent" "pelagic"
"Siphonophora" 485.41 "bioluminescent" "pelagic"
"Siphonophora" 480.07 "bioluminescent" "pelagic"
"Siphonophora" 257.63 "bioluminescent" "pelagic"
"Siphonophora" 170.74 "bioluminescent" "pelagic"
"Siphonophora" 74.4 "bioluminescent" "pelagic"
"Appendicularia" 349.89 "likely" "pelagic"
"Appendicularia" 352.44 "likely" "pelagic"
"Appendicularia" 352.44 "likely" "pelagic"
"Appendicularia" 377.78 "likely" "pelagic"
"Appendicularia" 394.42 "likely" "pelagic"
"Appendicularia" 444.2 "likely" "pelagic"
"Appendicularia" 449.06 "likely" "pelagic"
"Appendicularia" 456.86 "likely" "pelagic"
"Appendicularia" 484.36 "likely" "pelagic"
"Appendicularia" 489.97 "likely" "pelagic"
"Appendicularia" 505.32 "likely" "pelagic"
"Appendicularia" 551.66 "likely" "pelagic"
"Appendicularia" 557.18 "likely" "pelagic"
"Appendicularia" 556.73 "likely" "pelagic"
"Appendicularia" 556.68 "likely" "pelagic"
"Appendicularia" 591.95 "likely" "pelagic"
"Appendicularia" 589.17 "likely" "pelagic"
"Appendicularia" 380.73 "likely" "pelagic"
"Appendicularia" 481.71 "likely" "pelagic"
"Appendicularia" 484.58 "likely" "pelagic"
"Appendicularia" 494.42 "likely" "pelagic"
"Appendicularia" 505.35 "likely" "pelagic"
"Appendicularia" 518.64 "likely" "pelagic"
"Appendicularia" 530.92 "likely" "pelagic"
"Appendicularia" 561.4 "likely" "pelagic"
"Appendicularia" 569.46 "likely" "pelagic"
"Appendicularia" 589.44 "likely" "pelagic"
"Appendicularia" 598.75 "likely" "pelagic"
"Appendicularia" 607.05 "likely" "pelagic"
"Appendicularia" 616.92 "likely" "pelagic"
"Appendicularia" 745.55 "likely" "pelagic"
"Appendicularia" 759.41 "likely" "pelagic"
"Appendicularia" 797.46 "likely" "pelagic"
"Appendicularia" 905.51 "likely" "pelagic"
"Appendicularia" 953.66 "likely" "pelagic"
"Appendicularia" 974.87 "likely" "pelagic"
"Appendicularia" 1013.1 "likely" "pelagic"
"Appendicularia" 1268.57 "likely" "pelagic"
"Appendicularia" 1331.73 "likely" "pelagic"
"Appendicularia" 1369.79 "likely" "pelagic"
"Appendicularia" 1990.66 "likely" "pelagic"
"Appendicularia" 1993.96 "likely" "pelagic"
"Appendicularia" 1991.83 "likely" "pelagic"
"Appendicularia" 1993.05 "likely" "pelagic"
"Appendicularia" 1994.41 "likely" "pelagic"
"Appendicularia" 1992.39 "likely" "pelagic"
"Appendicularia" 1999.43 "likely" "pelagic"
"Appendicularia" 2001.34 "likely" "pelagic"
"Appendicularia" 2004.46 "likely" "pelagic"
"Appendicularia" 1992.07 "likely" "pelagic"
"Appendicularia" 1981.61 "likely" "pelagic"
"Appendicularia" 1967.01 "likely" "pelagic"
"Appendicularia" 1945.47 "likely" "pelagic"
"Appendicularia" 1941.56 "likely" "pelagic"
"Appendicularia" 1890.66 "likely" "pelagic"
"Appendicularia" 1849.95 "likely" "pelagic"
"Appendicularia" 1846.2 "likely" "pelagic"
"Appendicularia" 1813 "likely" "pelagic"
"Appendicularia" 1802.09 "likely" "pelagic"
"Appendicularia" 1760.58 "likely" "pelagic"
"Appendicularia" 1735.6 "likely" "pelagic"
"Appendicularia" 1731.71 "likely" "pelagic"
"Appendicularia" 1704.67 "likely" "pelagic"
"Appendicularia" 1692.55 "likely" "pelagic"
"Appendicularia" 1686.58 "likely" "pelagic"
"Appendicularia" 1672.33 "likely" "pelagic"
"Appendicularia" 1671.69 "likely" "pelagic"
"Appendicularia" 1661 "likely" "pelagic"
"Appendicularia" 1599.16 "likely" "pelagic"
"Appendicularia" 1591.32 "likely" "pelagic"
"Appendicularia" 1578.34 "likely" "pelagic"
"Appendicularia" 1573.84 "likely" "pelagic"
"Appendicularia" 1508.74 "likely" "pelagic"
"Appendicularia" 1495.86 "likely" "pelagic"
"Appendicularia" 1484.95 "likely" "pelagic"
"Appendicularia" 1476.09 "likely" "pelagic"
"Appendicularia" 1454.39 "likely" "pelagic"
"Appendicularia" 1433.16 "likely" "pelagic"
"Appendicularia" 1408.1 "likely" "pelagic"
"Appendicularia" 1397.59 "likely" "pelagic"
"Appendicularia" 1388.48 "likely" "pelagic"
"Appendicularia" 1383.7 "likely" "pelagic"
"Appendicularia" 1305.59 "likely" "pelagic"
"Appendicularia" 1301.42 "likely" "pelagic"
"Appendicularia" 1295.56 "likely" "pelagic"
"Appendicularia" 1289.44 "likely" "pelagic"
"Appendicularia" 1249.1 "likely" "pelagic"
"Appendicularia" 1244.7 "likely" "pelagic"
"Appendicularia" 1235.38 "likely" "pelagic"
"Appendicularia" 1232.24 "likely" "pelagic"
"Appendicularia" 1231.53 "likely" "pelagic"
"Appendicularia" 1230.52 "likely" "pelagic"
"Appendicularia" 1229.46 "likely" "pelagic"
"Appendicularia" 1231.1 "likely" "pelagic"
"Appendicularia" 1206.25 "likely" "pelagic"
"Appendicularia" 1194.44 "likely" "pelagic"
"Appendicularia" 1169.16 "likely" "pelagic"
"Appendicularia" 1123.54 "likely" "pelagic"
"Appendicularia" 1103.78 "likely" "pelagic"
"Appendicularia" 1101.7 "likely" "pelagic"
"Appendicularia" 1086.99 "likely" "pelagic"
"Appendicularia" 1085.16 "likely" "pelagic"
"Appendicularia" 1068.55 "likely" "pelagic"
"Appendicularia" 1062.79 "likely" "pelagic"
"Appendicularia" 1021.04 "likely" "pelagic"
"Appendicularia" 1010.66 "likely" "pelagic"
"Appendicularia" 979.87 "likely" "pelagic"
"Appendicularia" 967.65 "likely" "pelagic"
"Appendicularia" 957.8 "likely" "pelagic"
"Appendicularia" 921.14 "likely" "pelagic"
"Appendicularia" 899.9 "likely" "pelagic"
"Appendicularia" 881.58 "likely" "pelagic"
"Appendicularia" 838.01 "likely" "pelagic"
"Appendicularia" 817.33 "likely" "pelagic"
"Appendicularia" 797.1 "likely" "pelagic"
"Appendicularia" 792.32 "likely" "pelagic"
"Appendicularia" 781.05 "likely" "pelagic"
"Appendicularia" 769.99 "likely" "pelagic"
"Appendicularia" 755.36 "likely" "pelagic"
"Appendicularia" 756.66 "likely" "pelagic"
"Appendicularia" 756.52 "likely" "pelagic"
"Appendicularia" 756.45 "likely" "pelagic"
"Appendicularia" 756.97 "likely" "pelagic"
"Appendicularia" 758.62 "likely" "pelagic"
"Appendicularia" 761.06 "likely" "pelagic"
"Appendicularia" 759.49 "likely" "pelagic"
"Appendicularia" 759.1 "likely" "pelagic"
"Appendicularia" 759.33 "likely" "pelagic"
"Appendicularia" 750.61 "likely" "pelagic"
"Appendicularia" 738.54 "likely" "pelagic"
"Appendicularia" 731.83 "likely" "pelagic"
"Appendicularia" 726.64 "likely" "pelagic"
"Appendicularia" 701.89 "likely" "pelagic"
"Appendicularia" 690.11 "likely" "pelagic"
"Appendicularia" 672.62 "likely" "pelagic"
"Appendicularia" 667.7 "likely" "pelagic"
"Appendicularia" 662.53 "likely" "pelagic"
"Appendicularia" 652.86 "likely" "pelagic"
"Appendicularia" 641.82 "likely" "pelagic"
"Appendicularia" 629.14 "likely" "pelagic"
"Appendicularia" 620.68 "likely" "pelagic"
"Appendicularia" 616.6 "likely" "pelagic"
"Appendicularia" 609.55 "likely" "pelagic"
"Appendicularia" 606.79 "likely" "pelagic"
"Appendicularia" 601.9 "likely" "pelagic"
"Appendicularia" 569.38 "likely" "pelagic"
"Appendicularia" 565.12 "likely" "pelagic"
"Appendicularia" 561.61 "likely" "pelagic"
"Appendicularia" 550.51 "likely" "pelagic"
"Appendicularia" 548.51 "likely" "pelagic"
"Appendicularia" 547.11 "likely" "pelagic"
"Appendicularia" 546.41 "likely" "pelagic"
"Appendicularia" 545.95 "likely" "pelagic"
"Appendicularia" 546.8 "likely" "pelagic"
"Appendicularia" 548.51 "likely" "pelagic"
"Appendicularia" 549.26 "likely" "pelagic"
"Appendicularia" 549.14 "likely" "pelagic"
"Appendicularia" 549.32 "likely" "pelagic"
"Appendicularia" 549.47 "likely" "pelagic"
"Appendicularia" 549.09 "likely" "pelagic"
"Appendicularia" 548.2 "likely" "pelagic"
"Appendicularia" 547.73 "likely" "pelagic"
"Appendicularia" 547.05 "likely" "pelagic"
"Appendicularia" 546.6 "likely" "pelagic"
"Appendicularia" 546.1 "likely" "pelagic"
"Appendicularia" 546.16 "likely" "pelagic"
"Appendicularia" 546.09 "likely" "pelagic"
"Appendicularia" 544.91 "likely" "pelagic"
"Appendicularia" 545.01 "likely" "pelagic"
"Appendicularia" 544.8 "likely" "pelagic"
"Appendicularia" 545.54 "likely" "pelagic"
"Appendicularia" 545.31 "likely" "pelagic"
"Appendicularia" 546.54 "likely" "pelagic"
"Appendicularia" 547 "likely" "pelagic"
"Appendicularia" 548.35 "likely" "pelagic"
"Appendicularia" 547.25 "likely" "pelagic"
"Appendicularia" 546.71 "likely" "pelagic"
"Appendicularia" 545.46 "likely" "pelagic"
"Appendicularia" 544.52 "likely" "pelagic"
"Appendicularia" 544.2 "likely" "pelagic"
"Appendicularia" 544.12 "likely" "pelagic"
"Appendicularia" 543.93 "likely" "pelagic"
"Appendicularia" 544.02 "likely" "pelagic"
"Appendicularia" 545.38 "likely" "pelagic"
"Appendicularia" 547.72 "likely" "pelagic"
"Appendicularia" 548.06 "likely" "pelagic"
"Appendicularia" 547.14 "likely" "pelagic"
"Appendicularia" 546.85 "likely" "pelagic"
"Appendicularia" 545.84 "likely" "pelagic"
"Appendicularia" 545.11 "likely" "pelagic"
"Appendicularia" 544.92 "likely" "pelagic"
"Appendicularia" 544.9 "likely" "pelagic"
"Appendicularia" 545.25 "likely" "pelagic"
"Appendicularia" 545.48 "likely" "pelagic"
"Appendicularia" 545.53 "likely" "pelagic"
"Appendicularia" 544.99 "likely" "pelagic"
"Appendicularia" 544.02 "likely" "pelagic"
"Appendicularia" 548.74 "likely" "pelagic"
"Appendicularia" 548.22 "likely" "pelagic"
"Appendicularia" 547.11 "likely" "pelagic"
"Appendicularia" 546.85 "likely" "pelagic"
"Appendicularia" 546.44 "likely" "pelagic"
"Appendicularia" 541.87 "likely" "pelagic"
"Appendicularia" 539.55 "likely" "pelagic"
"Appendicularia" 536.14 "likely" "pelagic"
"Appendicularia" 528.63 "likely" "pelagic"
"Appendicularia" 517.44 "likely" "pelagic"
"Appendicularia" 509.5 "likely" "pelagic"
"Appendicularia" 503.97 "likely" "pelagic"
"Appendicularia" 502.75 "likely" "pelagic"
"Appendicularia" 496.44 "likely" "pelagic"
"Appendicularia" 494.27 "likely" "pelagic"
"Appendicularia" 491.64 "likely" "pelagic"
"Appendicularia" 489.21 "likely" "pelagic"
"Appendicularia" 483.75 "likely" "pelagic"
"Appendicularia" 483.5 "likely" "pelagic"
"Appendicularia" 482.48 "likely" "pelagic"
"Appendicularia" 478.36 "likely" "pelagic"
"Appendicularia" 469.81 "likely" "pelagic"
"Appendicularia" 468.73 "likely" "pelagic"
"Appendicularia" 450.94 "likely" "pelagic"
"Appendicularia" 425.37 "likely" "pelagic"
"Appendicularia" 418.46 "likely" "pelagic"
"Appendicularia" 413.43 "likely" "pelagic"
"Appendicularia" 411.93 "likely" "pelagic"
"Appendicularia" 403.32 "likely" "pelagic"
"Appendicularia" 401.76 "likely" "pelagic"
"Appendicularia" 398.34 "likely" "pelagic"
"Appendicularia" 383.17 "likely" "pelagic"
"Appendicularia" 376.66 "likely" "pelagic"
"Appendicularia" 373.09 "likely" "pelagic"
"Appendicularia" 345.33 "likely" "pelagic"
"Appendicularia" 336.89 "likely" "pelagic"
"Appendicularia" 317.83 "likely" "pelagic"
"Appendicularia" 314.36 "likely" "pelagic"
"Appendicularia" 296.69 "likely" "pelagic"
"Appendicularia" 289.67 "likely" "pelagic"
"Appendicularia" 271.48 "likely" "pelagic"
"Appendicularia" 262.34 "likely" "pelagic"
"Appendicularia" 254.41 "likely" "pelagic"
"Appendicularia" 254.76 "likely" "pelagic"
"Appendicularia" 252.99 "likely" "pelagic"
"Appendicularia" 252.49 "likely" "pelagic"
"Appendicularia" 252.13 "likely" "pelagic"
"Appendicularia" 253.42 "likely" "pelagic"
"Appendicularia" 253.68 "likely" "pelagic"
"Appendicularia" 254 "likely" "pelagic"
"Appendicularia" 254.03 "likely" "pelagic"
"Appendicularia" 253.65 "likely" "pelagic"
"Appendicularia" 253.64 "likely" "pelagic"
"Appendicularia" 253.44 "likely" "pelagic"
"Appendicularia" 253.07 "likely" "pelagic"
"Appendicularia" 252.48 "likely" "pelagic"
"Appendicularia" 251.38 "likely" "pelagic"
"Appendicularia" 250.13 "likely" "pelagic"
"Appendicularia" 250.28 "likely" "pelagic"
"Appendicularia" 255.35 "likely" "pelagic"
"Appendicularia" 256.44 "likely" "pelagic"
"Appendicularia" 256.16 "likely" "pelagic"
"Appendicularia" 252.96 "likely" "pelagic"
"Appendicularia" 252.14 "likely" "pelagic"
"Appendicularia" 250.65 "likely" "pelagic"
"Appendicularia" 246.49 "likely" "pelagic"
"Appendicularia" 246.64 "likely" "pelagic"
"Appendicularia" 241.83 "likely" "pelagic"
"Appendicularia" 190.16 "likely" "pelagic"
"Hydromedusae" 1998.17 "bioluminescent" "pelagic"
"Hydromedusae" 1999.46 "bioluminescent" "pelagic"
"Hydromedusae" 1996.41 "bioluminescent" "pelagic"
"Hydromedusae" 1956.1 "bioluminescent" "pelagic"
"Hydromedusae" 1923.11 "bioluminescent" "pelagic"
"Hydromedusae" 1486.48 "bioluminescent" "pelagic"
"Hydromedusae" 1297.17 "bioluminescent" "pelagic"
"Hydromedusae" 1067.6 "bioluminescent" "pelagic"
"Hydromedusae" 872.73 "bioluminescent" "pelagic"
"Hydromedusae" 859.22 "bioluminescent" "pelagic"
"Hydromedusae" 845.57 "bioluminescent" "pelagic"
"Hydromedusae" 760.57 "bioluminescent" "pelagic"
"Hydromedusae" 740.32 "bioluminescent" "pelagic"
"Hydromedusae" 733.46 "bioluminescent" "pelagic"
"Hydromedusae" 691.82 "bioluminescent" "pelagic"
"Hydromedusae" 473.8 "bioluminescent" "pelagic"
"Scyphozoa" 525.39 "bioluminescent" "pelagic"
"Scyphozoa" 568.32 "bioluminescent" "pelagic"
"Scyphozoa" 695.95 "bioluminescent" "pelagic"
"Scyphozoa" 1693.96 "bioluminescent" "pelagic"
"Scyphozoa" 339.97 "bioluminescent" "pelagic"
"Scyphozoa" 328.32 "bioluminescent" "pelagic"
"Scyphozoa" 323.18 "bioluminescent" "pelagic"
"Scyphozoa" 319.42 "bioluminescent" "pelagic"
"Scyphozoa" 313.29 "bioluminescent" "pelagic"
"Scyphozoa" 295.31 "bioluminescent" "pelagic"
"Scyphozoa" 290.81 "bioluminescent" "pelagic"
"Scyphozoa" 288.34 "bioluminescent" "pelagic"
"Scyphozoa" 257.17 "bioluminescent" "pelagic"
"Rhizaria" 557.56 "bioluminescent" "pelagic"
"Rhizaria" 1229.46 "bioluminescent" "pelagic"
"Rhizaria" 1206 "bioluminescent" "pelagic"
"Siphonophora" 550.53 "bioluminescent" "pelagic"
"Siphonophora" 374.91 "bioluminescent" "pelagic"
"Siphonophora" 741.55 "bioluminescent" "pelagic"
"Siphonophora" 862.93 "bioluminescent" "pelagic"
"Siphonophora" 1640.55 "bioluminescent" "pelagic"
"Siphonophora" 1167.33 "bioluminescent" "pelagic"
"Siphonophora" 759 "bioluminescent" "pelagic"
"Siphonophora" 740.32 "bioluminescent" "pelagic"
"Siphonophora" 583.46 "bioluminescent" "pelagic"
"Siphonophora" 252.27 "bioluminescent" "pelagic"
"Siphonophora" 252.67 "bioluminescent" "pelagic"
"Siphonophora" 250.28 "bioluminescent" "pelagic"
"Siphonophora" 251.17 "bioluminescent" "pelagic"
"Siphonophora" 247.05 "bioluminescent" "pelagic"
"Appendicularia" 88.82 "unlikely" "pelagic"
"Appendicularia" 89.76 "unlikely" "pelagic"
"Appendicularia" 87.81 "unlikely" "pelagic"
"Appendicularia" 88.87 "unlikely" "pelagic"
"Appendicularia" 109.24 "unlikely" "pelagic"
"Appendicularia" 116.72 "unlikely" "pelagic"
"Appendicularia" 123.13 "unlikely" "pelagic"
"Appendicularia" 126.82 "unlikely" "pelagic"
"Appendicularia" 140.68 "unlikely" "pelagic"
"Appendicularia" 145.72 "unlikely" "pelagic"
"Appendicularia" 150.07 "unlikely" "pelagic"
"Appendicularia" 158.72 "unlikely" "pelagic"
"Appendicularia" 161.88 "unlikely" "pelagic"
"Appendicularia" 170.11 "unlikely" "pelagic"
"Appendicularia" 177.29 "unlikely" "pelagic"
"Appendicularia" 188.82 "unlikely" "pelagic"
"Appendicularia" 198.68 "unlikely" "pelagic"
"Appendicularia" 214.55 "unlikely" "pelagic"
"Appendicularia" 227.73 "unlikely" "pelagic"
"Appendicularia" 234.4 "unlikely" "pelagic"
"Appendicularia" 256.33 "unlikely" "pelagic"
"Appendicularia" 247.16 "unlikely" "pelagic"
"Appendicularia" 187.86 "unlikely" "pelagic"
"Appendicularia" 194.15 "unlikely" "pelagic"
"Appendicularia" 191.36 "unlikely" "pelagic"
"Appendicularia" 178.7 "unlikely" "pelagic"
"Appendicularia" 162.26 "unlikely" "pelagic"
"Appendicularia" 143.23 "unlikely" "pelagic"
"Appendicularia" 106.05 "unlikely" "pelagic"
"Appendicularia" 101.4 "unlikely" "pelagic"
"Appendicularia" 98.22 "unlikely" "pelagic"
"Appendicularia" 96.97 "unlikely" "pelagic"
"Appendicularia" 87.15 "unlikely" "pelagic"
"Appendicularia" 76.57 "unlikely" "pelagic"
"Appendicularia" 39.85 "unlikely" "pelagic"
"Ctenophora" 639.89 "bioluminescent" "pelagic"
"Ctenophora" 1995.84 "bioluminescent" "pelagic"
"Ctenophora" 1991.93 "bioluminescent" "pelagic"
"Ctenophora" 1993.07 "bioluminescent" "pelagic"
"Ctenophora" 1993.89 "bioluminescent" "pelagic"
"Ctenophora" 2003.05 "bioluminescent" "pelagic"
"Ctenophora" 2003.45 "bioluminescent" "pelagic"
"Ctenophora" 2004.54 "bioluminescent" "pelagic"
"Ctenophora" 2003.4 "bioluminescent" "pelagic"
"Ctenophora" 1997.18 "bioluminescent" "pelagic"
"Ctenophora" 1987.63 "bioluminescent" "pelagic"
"Ctenophora" 1888.3 "bioluminescent" "pelagic"
"Ctenophora" 1732.63 "bioluminescent" "pelagic"
"Ctenophora" 1647.51 "bioluminescent" "pelagic"
"Ctenophora" 1639.64 "bioluminescent" "pelagic"
"Ctenophora" 1590.36 "bioluminescent" "pelagic"
"Fishes" 744.13 "unlikely" "pelagic"
"Fishes" 661.79 "unlikely" "pelagic"
"Ctenophora" 21.24 "bioluminescent" "pelagic"
"Ctenophora" 25.17 "bioluminescent" "pelagic"
"Ctenophora" 29.08 "bioluminescent" "pelagic"
"Ctenophora" 34.18 "bioluminescent" "pelagic"
"Ctenophora" 68.98 "bioluminescent" "pelagic"
"Ctenophora" 590.27 "bioluminescent" "pelagic"
"Ctenophora" 461.98 "bioluminescent" "pelagic"
"Ctenophora" 562.8 "bioluminescent" "pelagic"
"Ctenophora" 1992.5 "bioluminescent" "pelagic"
"Ctenophora" 2000.05 "bioluminescent" "pelagic"
"Ctenophora" 1590.51 "bioluminescent" "pelagic"
"Ctenophora" 549.16 "bioluminescent" "pelagic"
"Ctenophora" 548.96 "bioluminescent" "pelagic"
"Ctenophora" 546.65 "bioluminescent" "pelagic"
"Ctenophora" 546.11 "bioluminescent" "pelagic"
"Ctenophora" 544.97 "bioluminescent" "pelagic"
"Ctenophora" 545.45 "bioluminescent" "pelagic"
"Ctenophora" 546.29 "bioluminescent" "pelagic"
"Ctenophora" 545.84 "bioluminescent" "pelagic"
"Ctenophora" 547.19 "bioluminescent" "pelagic"
"Ctenophora" 545.39 "bioluminescent" "pelagic"
"Ctenophora" 544.95 "bioluminescent" "pelagic"
"Ctenophora" 548.85 "bioluminescent" "pelagic"
"Ctenophora" 547.19 "bioluminescent" "pelagic"
"Ctenophora" 482.87 "bioluminescent" "pelagic"
"Ctenophora" 40.16 "bioluminescent" "pelagic"
"Ctenophora" 55.41 "bioluminescent" "pelagic"
"Ctenophora" 97.13 "bioluminescent" "pelagic"
"Ctenophora" 241.39 "bioluminescent" "pelagic"
"Ctenophora" 243.02 "bioluminescent" "pelagic"
"Ctenophora" 246.85 "bioluminescent" "pelagic"
"Ctenophora" 1484.08 "bioluminescent" "pelagic"
"Ctenophora" 1416.32 "bioluminescent" "pelagic"
"Ctenophora" 1261.84 "bioluminescent" "pelagic"
"Ctenophora" 552.98 "bioluminescent" "pelagic"
"Ctenophora" 253.53 "bioluminescent" "pelagic"
"Ctenophora" 203.95 "bioluminescent" "pelagic"
"Ctenophora" 193.23 "bioluminescent" "pelagic"
"Ctenophora" 40.24 "bioluminescent" "pelagic"
"Hydromedusae" 1700.13 "bioluminescent" "pelagic"
"Hydromedusae" 1998.54 "bioluminescent" "pelagic"
"Hydromedusae" 1585.19 "bioluminescent" "pelagic"
"Hydromedusae" 1539.12 "bioluminescent" "pelagic"
"Chaetognatha" 899.85 "bioluminescent" "pelagic"
"Chaetognatha" 1125.81 "bioluminescent" "pelagic"
"Chaetognatha" 1252.8 "bioluminescent" "pelagic"
"Chaetognatha" 1372.2 "bioluminescent" "pelagic"
"Chaetognatha" 1669.2 "bioluminescent" "pelagic"
"Chaetognatha" 1990.49 "bioluminescent" "pelagic"
"Chaetognatha" 1992.94 "bioluminescent" "pelagic"
"Chaetognatha" 1993.42 "bioluminescent" "pelagic"
"Chaetognatha" 2002.63 "bioluminescent" "pelagic"
"Chaetognatha" 1993.77 "bioluminescent" "pelagic"
"Chaetognatha" 1822.45 "bioluminescent" "pelagic"
"Chaetognatha" 1811.34 "bioluminescent" "pelagic"
"Chaetognatha" 1096.6 "bioluminescent" "pelagic"
"Chaetognatha" 1094.3 "bioluminescent" "pelagic"
"Chaetognatha" 1085.89 "bioluminescent" "pelagic"
"Chaetognatha" 1076.1 "bioluminescent" "pelagic"
"Chaetognatha" 1069.69 "bioluminescent" "pelagic"
"Chaetognatha" 1013.81 "bioluminescent" "pelagic"
"Chaetognatha" 997.91 "bioluminescent" "pelagic"
"Chaetognatha" 994.76 "bioluminescent" "pelagic"
"Chaetognatha" 991.58 "bioluminescent" "pelagic"
"Chaetognatha" 987.47 "bioluminescent" "pelagic"
"Chaetognatha" 965.82 "bioluminescent" "pelagic"
"Chaetognatha" 942.58 "bioluminescent" "pelagic"
"Chaetognatha" 931.01 "bioluminescent" "pelagic"
"Chaetognatha" 925.3 "bioluminescent" "pelagic"
"Chaetognatha" 913.04 "bioluminescent" "pelagic"
"Chaetognatha" 888.12 "bioluminescent" "pelagic"
"Chaetognatha" 866.65 "bioluminescent" "pelagic"
"Chaetognatha" 853.66 "bioluminescent" "pelagic"
"Chaetognatha" 845.57 "bioluminescent" "pelagic"
"Chaetognatha" 788.24 "bioluminescent" "pelagic"
"Chaetognatha" 759.38 "bioluminescent" "pelagic"
"Chaetognatha" 757.47 "bioluminescent" "pelagic"
"Chaetognatha" 544.97 "bioluminescent" "pelagic"
"Chaetognatha" 547.89 "bioluminescent" "pelagic"
"Chaetognatha" 546.86 "bioluminescent" "pelagic"
"Siphonophora" 556.73 "bioluminescent" "pelagic"
"Siphonophora" 556.5 "bioluminescent" "pelagic"
"Siphonophora" 556.29 "bioluminescent" "pelagic"
"Siphonophora" 381.39 "bioluminescent" "pelagic"
"Siphonophora" 374.96 "bioluminescent" "pelagic"
"Siphonophora" 638.38 "bioluminescent" "pelagic"
"Siphonophora" 1099.74 "bioluminescent" "pelagic"
"Siphonophora" 1420.57 "bioluminescent" "pelagic"
"Siphonophora" 1439.07 "bioluminescent" "pelagic"
"Siphonophora" 1553.54 "bioluminescent" "pelagic"
"Siphonophora" 1612.28 "bioluminescent" "pelagic"
"Siphonophora" 1990.59 "bioluminescent" "pelagic"
"Siphonophora" 1321.15 "bioluminescent" "pelagic"
"Siphonophora" 1101.05 "bioluminescent" "pelagic"
"Siphonophora" 1054.15 "bioluminescent" "pelagic"
"Siphonophora" 1055.88 "bioluminescent" "pelagic"
"Siphonophora" 1034.1 "bioluminescent" "pelagic"
"Siphonophora" 794.58 "bioluminescent" "pelagic"
"Siphonophora" 756.27 "bioluminescent" "pelagic"
"Siphonophora" 755.86 "bioluminescent" "pelagic"
"Siphonophora" 755.16 "bioluminescent" "pelagic"
"Siphonophora" 760.3 "bioluminescent" "pelagic"
"Siphonophora" 575.69 "bioluminescent" "pelagic"
"Siphonophora" 571.79 "bioluminescent" "pelagic"
"Siphonophora" 548.2 "bioluminescent" "pelagic"
"Siphonophora" 545.74 "bioluminescent" "pelagic"
"Siphonophora" 546.19 "bioluminescent" "pelagic"
"Siphonophora" 546.05 "bioluminescent" "pelagic"
"Siphonophora" 548.17 "bioluminescent" "pelagic"
"Siphonophora" 548.38 "bioluminescent" "pelagic"
"Siphonophora" 545.08 "bioluminescent" "pelagic"
"Siphonophora" 546.17 "bioluminescent" "pelagic"
"Siphonophora" 544.13 "bioluminescent" "pelagic"
"Siphonophora" 521.54 "bioluminescent" "pelagic"
"Siphonophora" 516.81 "bioluminescent" "pelagic"
"Siphonophora" 496.97 "bioluminescent" "pelagic"
"Siphonophora" 490.04 "bioluminescent" "pelagic"
"Siphonophora" 480.97 "bioluminescent" "pelagic"
"Siphonophora" 478.62 "bioluminescent" "pelagic"
"Siphonophora" 478.8 "bioluminescent" "pelagic"
"Siphonophora" 421.36 "bioluminescent" "pelagic"
"Siphonophora" 401.42 "bioluminescent" "pelagic"
"Siphonophora" 384.68 "bioluminescent" "pelagic"
"Siphonophora" 333.41 "bioluminescent" "pelagic"
"Siphonophora" 317.3 "bioluminescent" "pelagic"
"Siphonophora" 311.24 "bioluminescent" "pelagic"
"Siphonophora" 254.61 "bioluminescent" "pelagic"
"Siphonophora" 252.08 "bioluminescent" "pelagic"
"Siphonophora" 251.48 "bioluminescent" "pelagic"
"Siphonophora" 253.44 "bioluminescent" "pelagic"
"Siphonophora" 242.7 "bioluminescent" "pelagic"
"Siphonophora" 232.6 "bioluminescent" "pelagic"
"Siphonophora" 170.74 "bioluminescent" "pelagic"
"Siphonophora" 170.74 "bioluminescent" "pelagic"
"Siphonophora" 138.49 "bioluminescent" "pelagic"
"Hydromedusae" 661.79 "bioluminescent" "pelagic"
"Chaetognatha" 45.62 "unlikely" "pelagic"
"Chaetognatha" 96.64 "unlikely" "pelagic"
"Chaetognatha" 122.37 "unlikely" "pelagic"
"Chaetognatha" 126.09 "unlikely" "pelagic"
"Chaetognatha" 130.93 "unlikely" "pelagic"
"Chaetognatha" 143.65 "unlikely" "pelagic"
"Chaetognatha" 144.08 "unlikely" "pelagic"
"Chaetognatha" 146.91 "unlikely" "pelagic"
"Chaetognatha" 187.82 "unlikely" "pelagic"
"Chaetognatha" 203.17 "unlikely" "pelagic"
"Chaetognatha" 208.87 "unlikely" "pelagic"
"Chaetognatha" 216.22 "unlikely" "pelagic"
"Chaetognatha" 218.76 "unlikely" "pelagic"
"Chaetognatha" 240.81 "unlikely" "pelagic"
"Chaetognatha" 268.69 "unlikely" "pelagic"
"Chaetognatha" 273.28 "unlikely" "pelagic"
"Chaetognatha" 299.47 "unlikely" "pelagic"
"Chaetognatha" 329.84 "unlikely" "pelagic"
"Chaetognatha" 334.29 "unlikely" "pelagic"
"Chaetognatha" 355.02 "unlikely" "pelagic"
"Chaetognatha" 356.47 "unlikely" "pelagic"
"Chaetognatha" 364.55 "unlikely" "pelagic"
"Chaetognatha" 382.53 "unlikely" "pelagic"
"Chaetognatha" 386.6 "unlikely" "pelagic"
"Chaetognatha" 593.8 "unlikely" "pelagic"
"Chaetognatha" 382.84 "unlikely" "pelagic"
"Chaetognatha" 378.92 "unlikely" "pelagic"
"Chaetognatha" 479.78 "unlikely" "pelagic"
"Chaetognatha" 513.56 "unlikely" "pelagic"
"Chaetognatha" 743.58 "unlikely" "pelagic"
"Chaetognatha" 861.91 "unlikely" "pelagic"
"Chaetognatha" 933.93 "unlikely" "pelagic"
"Chaetognatha" 959.35 "unlikely" "pelagic"
"Chaetognatha" 1026.82 "unlikely" "pelagic"
"Chaetognatha" 1036.72 "unlikely" "pelagic"
"Chaetognatha" 1052.78 "unlikely" "pelagic"
"Chaetognatha" 1071.18 "unlikely" "pelagic"
"Chaetognatha" 1094.06 "unlikely" "pelagic"
"Chaetognatha" 1135.52 "unlikely" "pelagic"
"Chaetognatha" 1181.39 "unlikely" "pelagic"
"Chaetognatha" 1307.64 "unlikely" "pelagic"
"Chaetognatha" 1346.76 "unlikely" "pelagic"
"Chaetognatha" 1363.63 "unlikely" "pelagic"
"Chaetognatha" 1482.76 "unlikely" "pelagic"
"Chaetognatha" 1742.91 "unlikely" "pelagic"
"Chaetognatha" 1815.51 "unlikely" "pelagic"
"Chaetognatha" 1990.96 "unlikely" "pelagic"
"Chaetognatha" 1988.62 "unlikely" "pelagic"
"Chaetognatha" 1767.81 "unlikely" "pelagic"
"Chaetognatha" 1753.88 "unlikely" "pelagic"
"Chaetognatha" 1727.47 "unlikely" "pelagic"
"Chaetognatha" 1627.15 "unlikely" "pelagic"
"Chaetognatha" 1600.4 "unlikely" "pelagic"
"Chaetognatha" 1593.27 "unlikely" "pelagic"
"Chaetognatha" 1591.17 "unlikely" "pelagic"
"Chaetognatha" 1544.83 "unlikely" "pelagic"
"Chaetognatha" 1534.98 "unlikely" "pelagic"
"Chaetognatha" 1479.49 "unlikely" "pelagic"
"Chaetognatha" 1461.34 "unlikely" "pelagic"
"Chaetognatha" 1442.1 "unlikely" "pelagic"
"Chaetognatha" 1404.01 "unlikely" "pelagic"
"Chaetognatha" 1372.22 "unlikely" "pelagic"
"Chaetognatha" 1345.61 "unlikely" "pelagic"
"Chaetognatha" 1336.3 "unlikely" "pelagic"
"Chaetognatha" 1332.79 "unlikely" "pelagic"
"Chaetognatha" 1318.9 "unlikely" "pelagic"
"Chaetognatha" 1315.53 "unlikely" "pelagic"
"Chaetognatha" 1290.89 "unlikely" "pelagic"
"Chaetognatha" 1279.28 "unlikely" "pelagic"
"Chaetognatha" 1271.22 "unlikely" "pelagic"
"Chaetognatha" 1265.42 "unlikely" "pelagic"
"Chaetognatha" 1261.72 "unlikely" "pelagic"
"Chaetognatha" 1262.11 "unlikely" "pelagic"
"Chaetognatha" 1251.15 "unlikely" "pelagic"
"Chaetognatha" 1249.63 "unlikely" "pelagic"
"Chaetognatha" 1235.1 "unlikely" "pelagic"
"Chaetognatha" 1230.54 "unlikely" "pelagic"
"Chaetognatha" 1230.42 "unlikely" "pelagic"
"Chaetognatha" 1229.59 "unlikely" "pelagic"
"Chaetognatha" 1229.94 "unlikely" "pelagic"
"Chaetognatha" 1230.39 "unlikely" "pelagic"
"Chaetognatha" 1231.07 "unlikely" "pelagic"
"Chaetognatha" 1229.96 "unlikely" "pelagic"
"Chaetognatha" 1229.57 "unlikely" "pelagic"
"Chaetognatha" 1228.51 "unlikely" "pelagic"
"Chaetognatha" 1225.33 "unlikely" "pelagic"
"Chaetognatha" 1205.71 "unlikely" "pelagic"
"Chaetognatha" 1205.9 "unlikely" "pelagic"
"Chaetognatha" 1206.16 "unlikely" "pelagic"
"Chaetognatha" 1205.45 "unlikely" "pelagic"
"Chaetognatha" 1205.25 "unlikely" "pelagic"
"Chaetognatha" 1204.61 "unlikely" "pelagic"
"Chaetognatha" 1205.43 "unlikely" "pelagic"
"Chaetognatha" 1202.04 "unlikely" "pelagic"
"Chaetognatha" 1198.21 "unlikely" "pelagic"
"Chaetognatha" 1196.97 "unlikely" "pelagic"
"Chaetognatha" 1196.01 "unlikely" "pelagic"
"Chaetognatha" 1188.95 "unlikely" "pelagic"
"Chaetognatha" 1181.19 "unlikely" "pelagic"
"Chaetognatha" 1180 "unlikely" "pelagic"
"Chaetognatha" 1177.03 "unlikely" "pelagic"
"Chaetognatha" 1172.09 "unlikely" "pelagic"
"Chaetognatha" 1161.57 "unlikely" "pelagic"
"Chaetognatha" 1163.46 "unlikely" "pelagic"
"Chaetognatha" 1160.06 "unlikely" "pelagic"
"Chaetognatha" 1156.86 "unlikely" "pelagic"
"Chaetognatha" 1128.49 "unlikely" "pelagic"
"Chaetognatha" 1118.39 "unlikely" "pelagic"
"Chaetognatha" 1108.41 "unlikely" "pelagic"
"Chaetognatha" 1100.95 "unlikely" "pelagic"
"Chaetognatha" 1101.66 "unlikely" "pelagic"
"Chaetognatha" 1102.42 "unlikely" "pelagic"
"Chaetognatha" 1098.4 "unlikely" "pelagic"
"Chaetognatha" 1095.29 "unlikely" "pelagic"
"Chaetognatha" 1085.56 "unlikely" "pelagic"
"Chaetognatha" 1083.52 "unlikely" "pelagic"
"Chaetognatha" 1080.58 "unlikely" "pelagic"
"Chaetognatha" 1078.49 "unlikely" "pelagic"
"Chaetognatha" 1070.63 "unlikely" "pelagic"
"Chaetognatha" 1065.28 "unlikely" "pelagic"
"Chaetognatha" 1062.45 "unlikely" "pelagic"
"Chaetognatha" 1045.68 "unlikely" "pelagic"
"Chaetognatha" 1034.57 "unlikely" "pelagic"
"Chaetognatha" 1033.75 "unlikely" "pelagic"
"Chaetognatha" 1019.65 "unlikely" "pelagic"
"Chaetognatha" 1012.07 "unlikely" "pelagic"
"Chaetognatha" 1000.87 "unlikely" "pelagic"
"Chaetognatha" 979.27 "unlikely" "pelagic"
"Chaetognatha" 936.62 "unlikely" "pelagic"
"Chaetognatha" 921.85 "unlikely" "pelagic"
"Chaetognatha" 822.96 "unlikely" "pelagic"
"Chaetognatha" 813.52 "unlikely" "pelagic"
"Chaetognatha" 771.77 "unlikely" "pelagic"
"Chaetognatha" 755.16 "unlikely" "pelagic"
"Chaetognatha" 760.4 "unlikely" "pelagic"
"Chaetognatha" 678.32 "unlikely" "pelagic"
"Chaetognatha" 675.95 "unlikely" "pelagic"
"Chaetognatha" 551.82 "unlikely" "pelagic"
"Chaetognatha" 546.07 "unlikely" "pelagic"
"Chaetognatha" 546.15 "unlikely" "pelagic"
"Chaetognatha" 546 "unlikely" "pelagic"
"Chaetognatha" 544.83 "unlikely" "pelagic"
"Chaetognatha" 547.89 "unlikely" "pelagic"
"Chaetognatha" 548.23 "unlikely" "pelagic"
"Chaetognatha" 546.23 "unlikely" "pelagic"
"Chaetognatha" 545.84 "unlikely" "pelagic"
"Chaetognatha" 545.35 "unlikely" "pelagic"
"Chaetognatha" 545.81 "unlikely" "pelagic"
"Chaetognatha" 546.97 "unlikely" "pelagic"
"Chaetognatha" 547.72 "unlikely" "pelagic"
"Chaetognatha" 546.08 "unlikely" "pelagic"
"Chaetognatha" 545.48 "unlikely" "pelagic"
"Chaetognatha" 545.53 "unlikely" "pelagic"
"Chaetognatha" 545.37 "unlikely" "pelagic"
"Chaetognatha" 544.33 "unlikely" "pelagic"
"Chaetognatha" 544.83 "unlikely" "pelagic"
"Chaetognatha" 547.53 "unlikely" "pelagic"
"Chaetognatha" 547.4 "unlikely" "pelagic"
"Chaetognatha" 532.47 "unlikely" "pelagic"
"Chaetognatha" 524.1 "unlikely" "pelagic"
"Chaetognatha" 523.15 "unlikely" "pelagic"
"Chaetognatha" 520.33 "unlikely" "pelagic"
"Chaetognatha" 507.41 "unlikely" "pelagic"
"Chaetognatha" 500.42 "unlikely" "pelagic"
"Chaetognatha" 492.13 "unlikely" "pelagic"
"Chaetognatha" 490.92 "unlikely" "pelagic"
"Chaetognatha" 484.52 "unlikely" "pelagic"
"Chaetognatha" 483.07 "unlikely" "pelagic"
"Chaetognatha" 481.35 "unlikely" "pelagic"
"Chaetognatha" 478.75 "unlikely" "pelagic"
"Chaetognatha" 480.32 "unlikely" "pelagic"
"Chaetognatha" 480.11 "unlikely" "pelagic"
"Chaetognatha" 479.78 "unlikely" "pelagic"
"Chaetognatha" 478.27 "unlikely" "pelagic"
"Chaetognatha" 477.43 "unlikely" "pelagic"
"Chaetognatha" 471.45 "unlikely" "pelagic"
"Chaetognatha" 470.04 "unlikely" "pelagic"
"Chaetognatha" 458.65 "unlikely" "pelagic"
"Chaetognatha" 451.82 "unlikely" "pelagic"
"Chaetognatha" 447.19 "unlikely" "pelagic"
"Chaetognatha" 440.81 "unlikely" "pelagic"
"Chaetognatha" 435.1 "unlikely" "pelagic"
"Chaetognatha" 427.84 "unlikely" "pelagic"
"Chaetognatha" 422.43 "unlikely" "pelagic"
"Chaetognatha" 401.76 "unlikely" "pelagic"
"Chaetognatha" 400.89 "unlikely" "pelagic"
"Chaetognatha" 399.16 "unlikely" "pelagic"
"Chaetognatha" 397.81 "unlikely" "pelagic"
"Chaetognatha" 393.94 "unlikely" "pelagic"
"Chaetognatha" 388.49 "unlikely" "pelagic"
"Chaetognatha" 385.25 "unlikely" "pelagic"
"Chaetognatha" 382.6 "unlikely" "pelagic"
"Chaetognatha" 370.97 "unlikely" "pelagic"
"Chaetognatha" 356.41 "unlikely" "pelagic"
"Chaetognatha" 353.79 "unlikely" "pelagic"
"Chaetognatha" 352.11 "unlikely" "pelagic"
"Chaetognatha" 348.31 "unlikely" "pelagic"
"Chaetognatha" 343.29 "unlikely" "pelagic"
"Chaetognatha" 338.28 "unlikely" "pelagic"
"Chaetognatha" 323.94 "unlikely" "pelagic"
"Chaetognatha" 321.25 "unlikely" "pelagic"
"Chaetognatha" 309.03 "unlikely" "pelagic"
"Chaetognatha" 297.21 "unlikely" "pelagic"
"Chaetognatha" 292.01 "unlikely" "pelagic"
"Chaetognatha" 284.33 "unlikely" "pelagic"
"Chaetognatha" 277.39 "unlikely" "pelagic"
"Chaetognatha" 255.23 "unlikely" "pelagic"
"Chaetognatha" 254.63 "unlikely" "pelagic"
"Chaetognatha" 254.94 "unlikely" "pelagic"
"Chaetognatha" 253.78 "unlikely" "pelagic"
"Chaetognatha" 252.17 "unlikely" "pelagic"
"Chaetognatha" 251.98 "unlikely" "pelagic"
"Chaetognatha" 253.1 "unlikely" "pelagic"
"Chaetognatha" 252.11 "unlikely" "pelagic"
"Chaetognatha" 252.82 "unlikely" "pelagic"
"Chaetognatha" 253.65 "unlikely" "pelagic"
"Chaetognatha" 253.52 "unlikely" "pelagic"
"Chaetognatha" 252.86 "unlikely" "pelagic"
"Chaetognatha" 251.35 "unlikely" "pelagic"
"Chaetognatha" 252.94 "unlikely" "pelagic"
"Chaetognatha" 253.56 "unlikely" "pelagic"
"Chaetognatha" 254.27 "unlikely" "pelagic"
"Chaetognatha" 253.63 "unlikely" "pelagic"
"Chaetognatha" 250.71 "unlikely" "pelagic"
"Chaetognatha" 252 "unlikely" "pelagic"
"Chaetognatha" 251.43 "unlikely" "pelagic"
"Chaetognatha" 251.41 "unlikely" "pelagic"
"Chaetognatha" 251.3 "unlikely" "pelagic"
"Chaetognatha" 250.25 "unlikely" "pelagic"
"Chaetognatha" 251.21 "unlikely" "pelagic"
"Chaetognatha" 251.88 "unlikely" "pelagic"
"Chaetognatha" 256.78 "unlikely" "pelagic"
"Chaetognatha" 257.68 "unlikely" "pelagic"
"Chaetognatha" 257.61 "unlikely" "pelagic"
"Chaetognatha" 254.97 "unlikely" "pelagic"
"Chaetognatha" 254.58 "unlikely" "pelagic"
"Chaetognatha" 254.11 "unlikely" "pelagic"
"Chaetognatha" 254.06 "unlikely" "pelagic"
"Chaetognatha" 251.94 "unlikely" "pelagic"
"Chaetognatha" 250.79 "unlikely" "pelagic"
"Chaetognatha" 251.1 "unlikely" "pelagic"
"Chaetognatha" 250.01 "unlikely" "pelagic"
"Chaetognatha" 247.02 "unlikely" "pelagic"
"Chaetognatha" 247.26 "unlikely" "pelagic"
"Chaetognatha" 245.52 "unlikely" "pelagic"
"Chaetognatha" 213.72 "unlikely" "pelagic"
"Chaetognatha" 192.85 "unlikely" "pelagic"
"Chaetognatha" 191.6 "unlikely" "pelagic"
"Chaetognatha" 189.31 "unlikely" "pelagic"
"Chaetognatha" 109.48 "unlikely" "pelagic"
"Annelida" 1100.9 "bioluminescent" "pelagic"
"Annelida" 1094.53 "bioluminescent" "pelagic"
"Siphonophora" 312.9 "bioluminescent" "pelagic"
"Siphonophora" 325.67 "bioluminescent" "pelagic"
"Siphonophora" 339.23 "bioluminescent" "pelagic"
"Siphonophora" 351.24 "bioluminescent" "pelagic"
"Siphonophora" 384.36 "bioluminescent" "pelagic"
"Siphonophora" 390.26 "bioluminescent" "pelagic"
"Siphonophora" 497.62 "bioluminescent" "pelagic"
"Siphonophora" 1516.86 "bioluminescent" "pelagic"
"Siphonophora" 1509.9 "bioluminescent" "pelagic"
"Siphonophora" 1415.27 "bioluminescent" "pelagic"
"Siphonophora" 294.75 "bioluminescent" "pelagic"
"Siphonophora" 287.7 "bioluminescent" "pelagic"
"Siphonophora" 285.69 "bioluminescent" "pelagic"
"Siphonophora" 252.13 "bioluminescent" "pelagic"
"Siphonophora" 250.75 "bioluminescent" "pelagic"
"Siphonophora" 253.63 "bioluminescent" "pelagic"
"Siphonophora" 254.27 "bioluminescent" "pelagic"
"Siphonophora" 255.4 "bioluminescent" "pelagic"
"Siphonophora" 251.65 "bioluminescent" "pelagic"
"Siphonophora" 241.88 "bioluminescent" "pelagic"
"Siphonophora" 242.88 "bioluminescent" "pelagic"
"Pteropoda" 1311.1 "non-bioluminescent" "pelagic"
"Hydromedusae" 355.38 "bioluminescent" "pelagic"
"Hydromedusae" 373.85 "bioluminescent" "pelagic"
"Hydromedusae" 391.82 "bioluminescent" "pelagic"
"Hydromedusae" 514.15 "bioluminescent" "pelagic"
"Hydromedusae" 381.12 "bioluminescent" "pelagic"
"Hydromedusae" 402.79 "bioluminescent" "pelagic"
"Hydromedusae" 547.82 "bioluminescent" "pelagic"
"Hydromedusae" 546.03 "bioluminescent" "pelagic"
"Hydromedusae" 545.48 "bioluminescent" "pelagic"
"Hydromedusae" 546.77 "bioluminescent" "pelagic"
"Hydromedusae" 530.81 "bioluminescent" "pelagic"
"Hydromedusae" 513.46 "bioluminescent" "pelagic"
"Hydromedusae" 376.13 "bioluminescent" "pelagic"
"Siphonophora" 1064.66 "bioluminescent" "pelagic"
"Scyphozoa" 338.28 "bioluminescent" "pelagic"
"Cephalopoda" 491.04 "bioluminescent" "pelagic"
"Cephalopoda" 545.43 "bioluminescent" "pelagic"
"Hydromedusae" 1999.07 "bioluminescent" "pelagic"
"Hydromedusae" 1159.16 "bioluminescent" "pelagic"
"Crustacea" 1736.91 "undefined" "pelagic"
"Crustacea" 1813.1 "undefined" "pelagic"
"Crustacea" 1991.49 "undefined" "pelagic"
"Crustacea" 1990.45 "undefined" "pelagic"
"Crustacea" 1794.9 "undefined" "pelagic"
"Crustacea" 1530.78 "undefined" "pelagic"
"Crustacea" 1477.97 "undefined" "pelagic"
"Crustacea" 91.21 "undefined" "pelagic"
"Ctenophora" 233.34 "likely" "pelagic"
"Ctenophora" 1994.55 "likely" "pelagic"
"Ctenophora" 1949.88 "likely" "pelagic"
"Ctenophora" 1821.53 "likely" "pelagic"
"Ctenophora" 1768.21 "likely" "pelagic"
"Ctenophora" 1738.82 "likely" "pelagic"
"Ctenophora" 1654.79 "likely" "pelagic"
"Ctenophora" 1452.89 "likely" "pelagic"
"Ctenophora" 1381.53 "likely" "pelagic"
"Ctenophora" 1227.05 "likely" "pelagic"
"Ctenophora" 1083.02 "likely" "pelagic"
"Ctenophora" 869.2 "likely" "pelagic"
"Ctenophora" 675.37 "likely" "pelagic"
"Ctenophora" 518.61 "likely" "pelagic"
"Ctenophora" 252.82 "likely" "pelagic"
"Ctenophora" 253.39 "likely" "pelagic"
"Ctenophora" 252.37 "likely" "pelagic"
"Ctenophora" 250.59 "likely" "pelagic"
"Ctenophora" 220.59 "likely" "pelagic"
"Ctenophora" 19.16 "likely" "pelagic"
"Hydromedusae" 1096.78 "bioluminescent" "pelagic"
"Fishes" 558.22 "bioluminescent" "pelagic"
"Fishes" 382.02 "bioluminescent" "pelagic"
"Fishes" 521.12 "bioluminescent" "pelagic"
"Fishes" 605.63 "bioluminescent" "pelagic"
"Fishes" 1106.98 "bioluminescent" "pelagic"
"Fishes" 1411.68 "bioluminescent" "pelagic"
"Fishes" 1058.82 "bioluminescent" "pelagic"
"Fishes" 973.73 "bioluminescent" "pelagic"
"Fishes" 792.93 "bioluminescent" "pelagic"
"Fishes" 715.87 "bioluminescent" "pelagic"
"Fishes" 669.11 "bioluminescent" "pelagic"
"Fishes" 660.33 "bioluminescent" "pelagic"
"Fishes" 556.58 "bioluminescent" "pelagic"
"Fishes" 545.08 "bioluminescent" "pelagic"
"Fishes" 547.12 "bioluminescent" "pelagic"
"Fishes" 545.69 "bioluminescent" "pelagic"
"Fishes" 545.56 "bioluminescent" "pelagic"
"Fishes" 543.99 "bioluminescent" "pelagic"
"Fishes" 544.09 "bioluminescent" "pelagic"
"Fishes" 545.36 "bioluminescent" "pelagic"
"Fishes" 545.26 "bioluminescent" "pelagic"
"Fishes" 548.5 "bioluminescent" "pelagic"
"Fishes" 548.5 "bioluminescent" "pelagic"
"Fishes" 547.47 "bioluminescent" "pelagic"
"Fishes" 547.35 "bioluminescent" "pelagic"
"Fishes" 499.16 "bioluminescent" "pelagic"
"Fishes" 489.46 "bioluminescent" "pelagic"
"Fishes" 479.68 "bioluminescent" "pelagic"
"Fishes" 415.41 "bioluminescent" "pelagic"
"Fishes" 403.72 "bioluminescent" "pelagic"
"Fishes" 332.61 "bioluminescent" "pelagic"
"Fishes" 299.08 "bioluminescent" "pelagic"
"Fishes" 272.25 "bioluminescent" "pelagic"
"Ctenophora" 13.91 "likely" "pelagic"
"Ctenophora" 16.11 "likely" "pelagic"
"Ctenophora" 21.75 "likely" "pelagic"
"Ctenophora" 25.27 "likely" "pelagic"
"Ctenophora" 29.43 "likely" "pelagic"
"Ctenophora" 36.3 "likely" "pelagic"
"Ctenophora" 40.14 "likely" "pelagic"
"Ctenophora" 48.76 "likely" "pelagic"
"Ctenophora" 51.97 "likely" "pelagic"
"Ctenophora" 57.34 "likely" "pelagic"
"Ctenophora" 62.45 "likely" "pelagic"
"Ctenophora" 67.07 "likely" "pelagic"
"Ctenophora" 90.47 "likely" "pelagic"
"Ctenophora" 86.11 "likely" "pelagic"
"Ctenophora" 93.79 "likely" "pelagic"
"Ctenophora" 146.28 "likely" "pelagic"
"Ctenophora" 149.41 "likely" "pelagic"
"Ctenophora" 153.55 "likely" "pelagic"
"Ctenophora" 186.3 "likely" "pelagic"
"Ctenophora" 216.98 "likely" "pelagic"
"Ctenophora" 225.35 "likely" "pelagic"
"Ctenophora" 227.73 "likely" "pelagic"
"Ctenophora" 230.65 "likely" "pelagic"
"Ctenophora" 231.13 "likely" "pelagic"
"Ctenophora" 236.06 "likely" "pelagic"
"Ctenophora" 244.59 "likely" "pelagic"
"Ctenophora" 249.74 "likely" "pelagic"
"Ctenophora" 261.75 "likely" "pelagic"
"Ctenophora" 556.85 "likely" "pelagic"
"Ctenophora" 555.78 "likely" "pelagic"
"Ctenophora" 1079.79 "likely" "pelagic"
"Ctenophora" 1312.97 "likely" "pelagic"
"Ctenophora" 1454.87 "likely" "pelagic"
"Ctenophora" 1528.21 "likely" "pelagic"
"Ctenophora" 1993.92 "likely" "pelagic"
"Ctenophora" 1994.7 "likely" "pelagic"
"Ctenophora" 1417.8 "likely" "pelagic"
"Ctenophora" 1250.6 "likely" "pelagic"
"Ctenophora" 1227.02 "likely" "pelagic"
"Ctenophora" 1019.24 "likely" "pelagic"
"Ctenophora" 544.8 "likely" "pelagic"
"Ctenophora" 513.92 "likely" "pelagic"
"Ctenophora" 494.47 "likely" "pelagic"
"Ctenophora" 490.29 "likely" "pelagic"
"Ctenophora" 422.9 "likely" "pelagic"
"Ctenophora" 374.44 "likely" "pelagic"
"Ctenophora" 280.17 "likely" "pelagic"
"Ctenophora" 257.62 "likely" "pelagic"
"Ctenophora" 251.93 "likely" "pelagic"
"Ctenophora" 252.54 "likely" "pelagic"
"Ctenophora" 253.46 "likely" "pelagic"
"Ctenophora" 254 "likely" "pelagic"
"Ctenophora" 253.54 "likely" "pelagic"
"Ctenophora" 251.31 "likely" "pelagic"
"Ctenophora" 257.34 "likely" "pelagic"
"Ctenophora" 252.22 "likely" "pelagic"
"Ctenophora" 196.09 "likely" "pelagic"
"Ctenophora" 150.86 "likely" "pelagic"
"Ctenophora" 139.09 "likely" "pelagic"
"Ctenophora" 145.73 "likely" "pelagic"
"Ctenophora" 64.46 "likely" "pelagic"
"Ctenophora" 43.66 "likely" "pelagic"
"Ctenophora" 38.81 "likely" "pelagic"
"Ctenophora" 39.82 "likely" "pelagic"
"Ctenophora" 37.76 "likely" "pelagic"
"Ctenophora" 15.72 "likely" "pelagic"
"Siphonophora" 448.46 "bioluminescent" "pelagic"
"Siphonophora" 1316.39 "bioluminescent" "pelagic"
"Siphonophora" 1312.07 "bioluminescent" "pelagic"
"Siphonophora" 1288.49 "bioluminescent" "pelagic"
"Siphonophora" 1249.25 "bioluminescent" "pelagic"
"Siphonophora" 1193.43 "bioluminescent" "pelagic"
"Siphonophora" 534.29 "bioluminescent" "pelagic"
"Siphonophora" 455.39 "bioluminescent" "pelagic"
"Thaliacea" 555.62 "unlikely" "pelagic"
"Thaliacea" 587.54 "unlikely" "pelagic"
"Thaliacea" 922.75 "unlikely" "pelagic"
"Thaliacea" 1444.79 "unlikely" "pelagic"
"Thaliacea" 1825.14 "unlikely" "pelagic"
"Thaliacea" 1990.45 "unlikely" "pelagic"
"Thaliacea" 1990.43 "unlikely" "pelagic"
"Thaliacea" 1993.52 "unlikely" "pelagic"
"Thaliacea" 1985.98 "unlikely" "pelagic"
"Thaliacea" 1942.38 "unlikely" "pelagic"
"Thaliacea" 1929.72 "unlikely" "pelagic"
"Thaliacea" 1885 "unlikely" "pelagic"
"Thaliacea" 1872.17 "unlikely" "pelagic"
"Thaliacea" 1839.74 "unlikely" "pelagic"
"Thaliacea" 1834.9 "unlikely" "pelagic"
"Thaliacea" 1824.26 "unlikely" "pelagic"
"Thaliacea" 1812.77 "unlikely" "pelagic"
"Thaliacea" 1790.62 "unlikely" "pelagic"
"Thaliacea" 1785.1 "unlikely" "pelagic"
"Thaliacea" 1784.25 "unlikely" "pelagic"
"Thaliacea" 1762.32 "unlikely" "pelagic"
"Thaliacea" 1715.05 "unlikely" "pelagic"
"Thaliacea" 1707.04 "unlikely" "pelagic"
"Thaliacea" 1700.85 "unlikely" "pelagic"
"Thaliacea" 1688.45 "unlikely" "pelagic"
"Thaliacea" 1669.4 "unlikely" "pelagic"
"Thaliacea" 1664.3 "unlikely" "pelagic"
"Thaliacea" 1630.95 "unlikely" "pelagic"
"Thaliacea" 1603.51 "unlikely" "pelagic"
"Thaliacea" 1592.55 "unlikely" "pelagic"
"Thaliacea" 1591.63 "unlikely" "pelagic"
"Thaliacea" 1589.85 "unlikely" "pelagic"
"Thaliacea" 1590.51 "unlikely" "pelagic"
"Thaliacea" 1590.51 "unlikely" "pelagic"
"Thaliacea" 1589.33 "unlikely" "pelagic"
"Thaliacea" 1584.52 "unlikely" "pelagic"
"Thaliacea" 1581.99 "unlikely" "pelagic"
"Thaliacea" 1572.92 "unlikely" "pelagic"
"Thaliacea" 1540.84 "unlikely" "pelagic"
"Thaliacea" 1509.81 "unlikely" "pelagic"
"Thaliacea" 1487.85 "unlikely" "pelagic"
"Thaliacea" 1482.99 "unlikely" "pelagic"
"Thaliacea" 1482.02 "unlikely" "pelagic"
"Thaliacea" 1444.98 "unlikely" "pelagic"
"Thaliacea" 1424.42 "unlikely" "pelagic"
"Thaliacea" 1422.46 "unlikely" "pelagic"
"Thaliacea" 1402.38 "unlikely" "pelagic"
"Thaliacea" 1393.38 "unlikely" "pelagic"
"Thaliacea" 1386.26 "unlikely" "pelagic"
"Thaliacea" 1371.24 "unlikely" "pelagic"
"Thaliacea" 1352.59 "unlikely" "pelagic"
"Thaliacea" 1323.21 "unlikely" "pelagic"
"Thaliacea" 1311.46 "unlikely" "pelagic"
"Thaliacea" 1303.87 "unlikely" "pelagic"
"Thaliacea" 1292.28 "unlikely" "pelagic"
"Thaliacea" 1282.08 "unlikely" "pelagic"
"Thaliacea" 1278.34 "unlikely" "pelagic"
"Thaliacea" 1266.58 "unlikely" "pelagic"
"Thaliacea" 1262.87 "unlikely" "pelagic"
"Thaliacea" 1236.15 "unlikely" "pelagic"
"Thaliacea" 1235.49 "unlikely" "pelagic"
"Thaliacea" 1229.62 "unlikely" "pelagic"
"Thaliacea" 1201.55 "unlikely" "pelagic"
"Thaliacea" 1197.51 "unlikely" "pelagic"
"Thaliacea" 1182.05 "unlikely" "pelagic"
"Thaliacea" 1174.92 "unlikely" "pelagic"
"Thaliacea" 1160.06 "unlikely" "pelagic"
"Thaliacea" 1157.57 "unlikely" "pelagic"
"Thaliacea" 1144.8 "unlikely" "pelagic"
"Thaliacea" 1124.74 "unlikely" "pelagic"
"Thaliacea" 1085.46 "unlikely" "pelagic"
"Thaliacea" 1073.67 "unlikely" "pelagic"
"Thaliacea" 1069.39 "unlikely" "pelagic"
"Thaliacea" 1062.71 "unlikely" "pelagic"
"Thaliacea" 1065.92 "unlikely" "pelagic"
"Thaliacea" 1060.96 "unlikely" "pelagic"
"Thaliacea" 1022.85 "unlikely" "pelagic"
"Thaliacea" 1003.1 "unlikely" "pelagic"
"Thaliacea" 959.66 "unlikely" "pelagic"
"Thaliacea" 925.83 "unlikely" "pelagic"
"Thaliacea" 916.79 "unlikely" "pelagic"
"Thaliacea" 897.55 "unlikely" "pelagic"
"Thaliacea" 873.85 "unlikely" "pelagic"
"Thaliacea" 842.48 "unlikely" "pelagic"
"Thaliacea" 760.31 "unlikely" "pelagic"
"Thaliacea" 755.11 "unlikely" "pelagic"
"Thaliacea" 756.57 "unlikely" "pelagic"
"Thaliacea" 756.45 "unlikely" "pelagic"
"Thaliacea" 756.41 "unlikely" "pelagic"
"Thaliacea" 761.03 "unlikely" "pelagic"
"Thaliacea" 752.77 "unlikely" "pelagic"
"Thaliacea" 714.17 "unlikely" "pelagic"
"Thaliacea" 711.07 "unlikely" "pelagic"
"Thaliacea" 654.23 "unlikely" "pelagic"
"Thaliacea" 548.22 "unlikely" "pelagic"
"Thaliacea" 548.12 "unlikely" "pelagic"
"Thaliacea" 547.62 "unlikely" "pelagic"
"Thaliacea" 544.75 "unlikely" "pelagic"
"Thaliacea" 547.1 "unlikely" "pelagic"
"Thaliacea" 547.14 "unlikely" "pelagic"
"Thaliacea" 546.96 "unlikely" "pelagic"
"Thaliacea" 546.17 "unlikely" "pelagic"
"Thaliacea" 545.39 "unlikely" "pelagic"
"Thaliacea" 545.34 "unlikely" "pelagic"
"Thaliacea" 547.83 "unlikely" "pelagic"
"Thaliacea" 547.69 "unlikely" "pelagic"
"Thaliacea" 546.85 "unlikely" "pelagic"
"Thaliacea" 536.14 "unlikely" "pelagic"
"Thaliacea" 523.15 "unlikely" "pelagic"
"Thaliacea" 478.72 "unlikely" "pelagic"
"Thaliacea" 478.84 "unlikely" "pelagic"
"Thaliacea" 479.78 "unlikely" "pelagic"
"Thaliacea" 743.58 "non-bioluminescent" "pelagic"
"Thaliacea" 778.95 "non-bioluminescent" "pelagic"
"Thaliacea" 858.5 "non-bioluminescent" "pelagic"
"Thaliacea" 1124.06 "non-bioluminescent" "pelagic"
"Thaliacea" 1159.9 "non-bioluminescent" "pelagic"
"Thaliacea" 1235.3 "non-bioluminescent" "pelagic"
"Thaliacea" 1231.13 "non-bioluminescent" "pelagic"
"Thaliacea" 1232.55 "non-bioluminescent" "pelagic"
"Thaliacea" 1131.71 "non-bioluminescent" "pelagic"
"Thaliacea" 1122.44 "non-bioluminescent" "pelagic"
"Thaliacea" 1110.16 "non-bioluminescent" "pelagic"
"Thaliacea" 1098.99 "non-bioluminescent" "pelagic"
"Thaliacea" 1093.44 "non-bioluminescent" "pelagic"
"Thaliacea" 1044.43 "non-bioluminescent" "pelagic"
"Thaliacea" 882.16 "non-bioluminescent" "pelagic"
"Thaliacea" 757.26 "non-bioluminescent" "pelagic"
"Thaliacea" 756.16 "non-bioluminescent" "pelagic"
"Thaliacea" 756.63 "non-bioluminescent" "pelagic"
"Thaliacea" 756.63 "non-bioluminescent" "pelagic"
"Thaliacea" 755.8 "non-bioluminescent" "pelagic"
"Thaliacea" 759.93 "non-bioluminescent" "pelagic"
"Thaliacea" 736.65 "non-bioluminescent" "pelagic"
"Thaliacea" 671.79 "non-bioluminescent" "pelagic"
"Thaliacea" 389.05 "bioluminescent" "pelagic"
"Thaliacea" 544.7 "bioluminescent" "pelagic"
"Thaliacea" 518.26 "bioluminescent" "pelagic"
"Cephalopoda" 266.34 "bioluminescent" "pelagic"
"Cephalopoda" 270.89 "bioluminescent" "pelagic"
"Cephalopoda" 351.24 "bioluminescent" "pelagic"
"Cephalopoda" 354.62 "bioluminescent" "pelagic"
"Cephalopoda" 362.3 "bioluminescent" "pelagic"
"Cephalopoda" 384.36 "bioluminescent" "pelagic"
"Cephalopoda" 394.42 "bioluminescent" "pelagic"
"Cephalopoda" 402.94 "bioluminescent" "pelagic"
"Cephalopoda" 405.82 "bioluminescent" "pelagic"
"Cephalopoda" 454.29 "bioluminescent" "pelagic"
"Cephalopoda" 465.03 "bioluminescent" "pelagic"
"Cephalopoda" 468.12 "bioluminescent" "pelagic"
"Cephalopoda" 483.3 "bioluminescent" "pelagic"
"Cephalopoda" 494.32 "bioluminescent" "pelagic"
"Cephalopoda" 517.56 "bioluminescent" "pelagic"
"Cephalopoda" 554.46 "bioluminescent" "pelagic"
"Cephalopoda" 557.21 "bioluminescent" "pelagic"
"Cephalopoda" 569.65 "bioluminescent" "pelagic"
"Cephalopoda" 593.25 "bioluminescent" "pelagic"
"Cephalopoda" 430.18 "bioluminescent" "pelagic"
"Cephalopoda" 456.03 "bioluminescent" "pelagic"
"Cephalopoda" 514.58 "bioluminescent" "pelagic"
"Cephalopoda" 529.55 "bioluminescent" "pelagic"
"Cephalopoda" 575.85 "bioluminescent" "pelagic"
"Cephalopoda" 589.44 "bioluminescent" "pelagic"
"Cephalopoda" 598.75 "bioluminescent" "pelagic"
"Cephalopoda" 615.56 "bioluminescent" "pelagic"
"Cephalopoda" 619.88 "bioluminescent" "pelagic"
"Cephalopoda" 654.26 "bioluminescent" "pelagic"
"Cephalopoda" 671.71 "bioluminescent" "pelagic"
"Cephalopoda" 682.96 "bioluminescent" "pelagic"
"Cephalopoda" 706.42 "bioluminescent" "pelagic"
"Cephalopoda" 714.8 "bioluminescent" "pelagic"
"Cephalopoda" 746.57 "bioluminescent" "pelagic"
"Cephalopoda" 747.5 "bioluminescent" "pelagic"
"Cephalopoda" 757.6 "bioluminescent" "pelagic"
"Cephalopoda" 332.61 "bioluminescent" "pelagic"
"Hydromedusae" 435.03 "bioluminescent" "pelagic"
"Hydromedusae" 483.3 "bioluminescent" "pelagic"
"Hydromedusae" 499.37 "bioluminescent" "pelagic"
"Hydromedusae" 645.67 "bioluminescent" "pelagic"
"Hydromedusae" 1035.09 "bioluminescent" "pelagic"
"Hydromedusae" 548.64 "bioluminescent" "pelagic"
"Hydromedusae" 546.31 "bioluminescent" "pelagic"
"Hydromedusae" 548.21 "bioluminescent" "pelagic"
"Hydromedusae" 544.09 "bioluminescent" "pelagic"
"Hydromedusae" 546.24 "bioluminescent" "pelagic"
"Hydromedusae" 547.45 "bioluminescent" "pelagic"
"Hydromedusae" 495.08 "bioluminescent" "pelagic"
"Hydromedusae" 485.85 "bioluminescent" "pelagic"
"Hydromedusae" 480.11 "bioluminescent" "pelagic"
"Hydromedusae" 465 "bioluminescent" "pelagic"
"Hydromedusae" 462.24 "bioluminescent" "pelagic"
"Hydromedusae" 439.89 "bioluminescent" "pelagic"
"Siphonophora" 1751.67 "bioluminescent" "pelagic"
"Siphonophora" 1056.33 "bioluminescent" "pelagic"
"Chaetognatha" 1170.56 "bioluminescent" "pelagic"
"Chaetognatha" 1211.46 "bioluminescent" "pelagic"
"Chaetognatha" 1746.49 "bioluminescent" "pelagic"
"Chaetognatha" 1852.93 "bioluminescent" "pelagic"
"Chaetognatha" 1990.52 "bioluminescent" "pelagic"
"Chaetognatha" 1994.03 "bioluminescent" "pelagic"
"Chaetognatha" 1994.12 "bioluminescent" "pelagic"
"Chaetognatha" 1993.82 "bioluminescent" "pelagic"
"Chaetognatha" 1996.85 "bioluminescent" "pelagic"
"Chaetognatha" 2002.12 "bioluminescent" "pelagic"
"Chaetognatha" 1969.51 "bioluminescent" "pelagic"
"Chaetognatha" 1950.8 "bioluminescent" "pelagic"
"Chaetognatha" 1886.92 "bioluminescent" "pelagic"
"Chaetognatha" 1875.25 "bioluminescent" "pelagic"
"Chaetognatha" 1819.99 "bioluminescent" "pelagic"
"Chaetognatha" 1756.37 "bioluminescent" "pelagic"
"Chaetognatha" 1740.86 "bioluminescent" "pelagic"
"Chaetognatha" 1737.48 "bioluminescent" "pelagic"
"Chaetognatha" 1670.73 "bioluminescent" "pelagic"
"Chaetognatha" 1647.91 "bioluminescent" "pelagic"
"Chaetognatha" 1591.95 "bioluminescent" "pelagic"
"Chaetognatha" 1590.18 "bioluminescent" "pelagic"
"Chaetognatha" 1558.67 "bioluminescent" "pelagic"
"Chaetognatha" 1492.38 "bioluminescent" "pelagic"
"Chaetognatha" 1491.09 "bioluminescent" "pelagic"
"Chaetognatha" 1457.53 "bioluminescent" "pelagic"
"Chaetognatha" 1452.28 "bioluminescent" "pelagic"
"Chaetognatha" 1428.2 "bioluminescent" "pelagic"
"Chaetognatha" 1413.3 "bioluminescent" "pelagic"
"Chaetognatha" 1389.66 "bioluminescent" "pelagic"
"Chaetognatha" 1371.72 "bioluminescent" "pelagic"
"Chaetognatha" 1368.25 "bioluminescent" "pelagic"
"Chaetognatha" 1346.61 "bioluminescent" "pelagic"
"Chaetognatha" 1340.27 "bioluminescent" "pelagic"
"Chaetognatha" 1334.31 "bioluminescent" "pelagic"
"Chaetognatha" 1330.73 "bioluminescent" "pelagic"
"Chaetognatha" 1298.97 "bioluminescent" "pelagic"
"Chaetognatha" 1264.37 "bioluminescent" "pelagic"
"Chaetognatha" 1230.57 "bioluminescent" "pelagic"
"Chaetognatha" 1229.46 "bioluminescent" "pelagic"
"Chaetognatha" 1230.32 "bioluminescent" "pelagic"
"Chaetognatha" 1232.43 "bioluminescent" "pelagic"
"Chaetognatha" 1230.81 "bioluminescent" "pelagic"
"Chaetognatha" 1227.05 "bioluminescent" "pelagic"
"Chaetognatha" 1205.57 "bioluminescent" "pelagic"
"Chaetognatha" 1200.96 "bioluminescent" "pelagic"
"Crustacea" 166.69 "bioluminescent" "pelagic"
"Crustacea" 171.97 "bioluminescent" "pelagic"
"Crustacea" 181.82 "bioluminescent" "pelagic"
"Crustacea" 204.84 "bioluminescent" "pelagic"
"Crustacea" 252.58 "bioluminescent" "pelagic"
"Crustacea" 11.62 "bioluminescent" "pelagic"
"Crustacea" 12.31 "bioluminescent" "pelagic"
"Crustacea" 333.08 "bioluminescent" "pelagic"
"Crustacea" 343.29 "bioluminescent" "pelagic"
"Crustacea" 344.58 "bioluminescent" "pelagic"
"Crustacea" 530.74 "bioluminescent" "pelagic"
"Crustacea" 619.88 "bioluminescent" "pelagic"
"Crustacea" 545.69 "bioluminescent" "pelagic"
"Crustacea" 519.27 "bioluminescent" "pelagic"
"Hydromedusae" 15.58 "bioluminescent" "pelagic"
"Rhizaria" 503.88 "non-bioluminescent" "pelagic"
"Rhizaria" 267.99 "non-bioluminescent" "pelagic"
"Siphonophora" 63.72 "bioluminescent" "pelagic"
"Appendicularia" 556.37 "unlikely" "pelagic"
"Appendicularia" 379.2 "unlikely" "pelagic"
"Appendicularia" 480.79 "unlikely" "pelagic"
"Appendicularia" 572.75 "unlikely" "pelagic"
"Appendicularia" 872.11 "unlikely" "pelagic"
"Appendicularia" 1994.03 "unlikely" "pelagic"
"Appendicularia" 1993.82 "unlikely" "pelagic"
"Appendicularia" 1998.43 "unlikely" "pelagic"
"Appendicularia" 1961.88 "unlikely" "pelagic"
"Appendicularia" 1056.98 "unlikely" "pelagic"
"Appendicularia" 1016.36 "unlikely" "pelagic"
"Appendicularia" 888.12 "unlikely" "pelagic"
"Appendicularia" 756.89 "unlikely" "pelagic"
"Appendicularia" 549.12 "unlikely" "pelagic"
"Appendicularia" 545.5 "unlikely" "pelagic"
"Appendicularia" 545.01 "unlikely" "pelagic"
"Appendicularia" 544.75 "unlikely" "pelagic"
"Appendicularia" 545.02 "unlikely" "pelagic"
"Appendicularia" 545.35 "unlikely" "pelagic"
"Appendicularia" 544.07 "unlikely" "pelagic"
"Appendicularia" 545.28 "unlikely" "pelagic"
"Appendicularia" 546.58 "unlikely" "pelagic"
"Appendicularia" 547.24 "unlikely" "pelagic"
"Appendicularia" 545.34 "unlikely" "pelagic"
"Appendicularia" 545.48 "unlikely" "pelagic"
"Appendicularia" 545.3 "unlikely" "pelagic"
"Appendicularia" 544.23 "unlikely" "pelagic"
"Appendicularia" 542.32 "unlikely" "pelagic"
"Appendicularia" 531.5 "unlikely" "pelagic"
"Appendicularia" 511.69 "unlikely" "pelagic"
"Appendicularia" 505.84 "unlikely" "pelagic"
"Appendicularia" 491.54 "unlikely" "pelagic"
"Appendicularia" 488.91 "unlikely" "pelagic"
"Appendicularia" 480.18 "unlikely" "pelagic"
"Appendicularia" 466.32 "unlikely" "pelagic"
"Appendicularia" 463.11 "unlikely" "pelagic"
"Appendicularia" 460.26 "unlikely" "pelagic"
"Appendicularia" 401.76 "unlikely" "pelagic"
"Appendicularia" 247.11 "unlikely" "pelagic"
"Cephalopoda" 330.27 "non-bioluminescent" "pelagic"
"Cephalopoda" 819.84 "non-bioluminescent" "pelagic"
"Cephalopoda" 913.1 "non-bioluminescent" "pelagic"
"Cephalopoda" 965.54 "non-bioluminescent" "pelagic"
"Cephalopoda" 992.56 "non-bioluminescent" "pelagic"
"Cephalopoda" 1019.96 "non-bioluminescent" "pelagic"
"Hydromedusae" 979.87 "bioluminescent" "pelagic"
"Hydromedusae" 1471.54 "bioluminescent" "pelagic"
"Hydromedusae" 1998.02 "bioluminescent" "pelagic"
"Hydromedusae" 1648.63 "bioluminescent" "pelagic"
"Hydromedusae" 991.28 "bioluminescent" "pelagic"
"Hydromedusae" 948.71 "bioluminescent" "pelagic"
"Hydromedusae" 756.08 "bioluminescent" "pelagic"
"Hydromedusae" 580.14 "bioluminescent" "pelagic"
"Hydromedusae" 593.5 "bioluminescent" "pelagic"
"Hydromedusae" 1995.3 "bioluminescent" "pelagic"
"Hydromedusae" 1994.79 "bioluminescent" "pelagic"
"Hydromedusae" 1994.59 "bioluminescent" "pelagic"
"Hydromedusae" 761.38 "bioluminescent" "pelagic"
"Hydromedusae" 755.11 "bioluminescent" "pelagic"
"Hydromedusae" 600.23 "bioluminescent" "pelagic"
"Hydromedusae" 450.02 "bioluminescent" "pelagic"
"Hydromedusae" 244.26 "bioluminescent" "pelagic"
"Rhizaria" 242.49 "non-bioluminescent" "pelagic"
"Rhizaria" 593.91 "non-bioluminescent" "pelagic"
"Rhizaria" 372.99 "non-bioluminescent" "pelagic"
"Rhizaria" 253.15 "non-bioluminescent" "pelagic"
"Rhizaria" 253.53 "non-bioluminescent" "pelagic"
"Rhizaria" 252.47 "non-bioluminescent" "pelagic"
"Rhizaria" 250.96 "non-bioluminescent" "pelagic"
"Rhizaria" 252.29 "non-bioluminescent" "pelagic"
"Rhizaria" 251.41 "non-bioluminescent" "pelagic"
"Rhizaria" 254.03 "non-bioluminescent" "pelagic"
"Rhizaria" 255.73 "non-bioluminescent" "pelagic"
"Rhizaria" 256.87 "non-bioluminescent" "pelagic"
"Rhizaria" 257.81 "non-bioluminescent" "pelagic"
"Rhizaria" 256.64 "non-bioluminescent" "pelagic"
"Rhizaria" 255.06 "non-bioluminescent" "pelagic"
"Rhizaria" 254.35 "non-bioluminescent" "pelagic"
"Rhizaria" 251.37 "non-bioluminescent" "pelagic"
"Rhizaria" 248.42 "non-bioluminescent" "pelagic"
"Rhizaria" 246.88 "non-bioluminescent" "pelagic"
"Ctenophora" 251.3 "non-bioluminescent" "pelagic"
"Hydromedusae" 869.79 "likely" "pelagic"
"Hydromedusae" 825.48 "likely" "pelagic"
"Siphonophora" 1583.25 "bioluminescent" "pelagic"
"Ctenophora" 723.13 "bioluminescent" "pelagic"
"Ctenophora" 747.5 "bioluminescent" "pelagic"
"Ctenophora" 1990.1 "bioluminescent" "pelagic"
"Ctenophora" 757.84 "bioluminescent" "pelagic"
"Crustacea" 1960.27 "non-bioluminescent" "pelagic"
"Crustacea" 1848.23 "non-bioluminescent" "pelagic"
"Crustacea" 1662.21 "non-bioluminescent" "pelagic"
"Crustacea" 1590.91 "non-bioluminescent" "pelagic"
"Crustacea" 1334.76 "non-bioluminescent" "pelagic"
"Crustacea" 1079.68 "non-bioluminescent" "pelagic"
"Crustacea" 250.28 "non-bioluminescent" "pelagic"
"Siphonophora" 239.71 "bioluminescent" "pelagic"
"Siphonophora" 264.17 "bioluminescent" "pelagic"
"Siphonophora" 289.94 "bioluminescent" "pelagic"
"Siphonophora" 257.61 "bioluminescent" "pelagic"
"Siphonophora" 251.56 "bioluminescent" "pelagic"
"Hydromedusae" 38.81 "bioluminescent" "pelagic"
"Ctenophora" 12.15 "bioluminescent" "pelagic"
"Fishes" 758.79 "unlikely" "pelagic"
"Fishes" 180.69 "unlikely" "pelagic"
"Fishes" 85.71 "unlikely" "pelagic"
"Fishes" 59.65 "unlikely" "pelagic"
"Ctenophora" 1152.9 "bioluminescent" "pelagic"
"Ctenophora" 1223.28 "bioluminescent" "pelagic"
"Ctenophora" 1396.8 "bioluminescent" "pelagic"
"Ctenophora" 1471.54 "bioluminescent" "pelagic"
"Ctenophora" 2002.93 "bioluminescent" "pelagic"
"Ctenophora" 1990.57 "bioluminescent" "pelagic"
"Ctenophora" 1065.19 "bioluminescent" "pelagic"
"Hydromedusae" 92.69 "undefined" "pelagic"
"Hydromedusae" 114.53 "undefined" "pelagic"
"Hydromedusae" 308.99 "undefined" "pelagic"
"Hydromedusae" 355.84 "undefined" "pelagic"
"Hydromedusae" 1074.56 "undefined" "pelagic"
"Hydromedusae" 1560.92 "undefined" "pelagic"
"Hydromedusae" 1631.36 "undefined" "pelagic"
"Hydromedusae" 1731 "undefined" "pelagic"
"Hydromedusae" 1747.62 "undefined" "pelagic"
"Hydromedusae" 1883.63 "undefined" "pelagic"
"Hydromedusae" 1964.05 "undefined" "pelagic"
"Hydromedusae" 1994.43 "undefined" "pelagic"
"Hydromedusae" 1992.14 "undefined" "pelagic"
"Hydromedusae" 1996.74 "undefined" "pelagic"
"Hydromedusae" 1999.45 "undefined" "pelagic"
"Hydromedusae" 1997.53 "undefined" "pelagic"
"Hydromedusae" 1996.61 "undefined" "pelagic"
"Hydromedusae" 1971.08 "undefined" "pelagic"
"Hydromedusae" 1656.63 "undefined" "pelagic"
"Hydromedusae" 1591.95 "undefined" "pelagic"
"Hydromedusae" 1579.76 "undefined" "pelagic"
"Hydromedusae" 1195.19 "undefined" "pelagic"
"Hydromedusae" 1141.8 "undefined" "pelagic"
"Hydromedusae" 1065.4 "undefined" "pelagic"
"Hydromedusae" 989.6 "undefined" "pelagic"
"Hydromedusae" 798.98 "undefined" "pelagic"
"Hydromedusae" 756.98 "undefined" "pelagic"
"Hydromedusae" 700.2 "undefined" "pelagic"
"Hydromedusae" 544.75 "undefined" "pelagic"
"Hydromedusae" 544.63 "undefined" "pelagic"
"Hydromedusae" 545.44 "undefined" "pelagic"
"Hydromedusae" 547.58 "undefined" "pelagic"
"Hydromedusae" 544.26 "undefined" "pelagic"
"Hydromedusae" 538.1 "undefined" "pelagic"
"Hydromedusae" 536.77 "undefined" "pelagic"
"Hydromedusae" 515.6 "undefined" "pelagic"
"Hydromedusae" 512.32 "undefined" "pelagic"
"Hydromedusae" 508.88 "undefined" "pelagic"
"Hydromedusae" 491.16 "undefined" "pelagic"
"Hydromedusae" 483.84 "undefined" "pelagic"
"Hydromedusae" 481.1 "undefined" "pelagic"
"Hydromedusae" 348.93 "undefined" "pelagic"
"Hydromedusae" 326.35 "undefined" "pelagic"
"Hydromedusae" 293.13 "undefined" "pelagic"
"Hydromedusae" 254.63 "undefined" "pelagic"
"Hydromedusae" 39.85 "undefined" "pelagic"
"Hydromedusae" 19.88 "undefined" "pelagic"
"Fishes" 1366.15 "undefined" "pelagic"
"Appendicularia" 395.64 "bioluminescent" "pelagic"
"Appendicularia" 404.4 "bioluminescent" "pelagic"
"Appendicularia" 415.96 "bioluminescent" "pelagic"
"Appendicularia" 422.85 "bioluminescent" "pelagic"
"Appendicularia" 430.36 "bioluminescent" "pelagic"
"Appendicularia" 438.63 "bioluminescent" "pelagic"
"Appendicularia" 562.46 "bioluminescent" "pelagic"
"Appendicularia" 589.25 "bioluminescent" "pelagic"
"Appendicularia" 376.3 "bioluminescent" "pelagic"
"Appendicularia" 399.34 "bioluminescent" "pelagic"
"Appendicularia" 441.09 "bioluminescent" "pelagic"
"Appendicularia" 618.33 "bioluminescent" "pelagic"
"Appendicularia" 756.62 "bioluminescent" "pelagic"
"Appendicularia" 842.7 "bioluminescent" "pelagic"
"Appendicularia" 697.51 "bioluminescent" "pelagic"
"Appendicularia" 435.58 "bioluminescent" "pelagic"
"Appendicularia" 355.3 "bioluminescent" "pelagic"
"Appendicularia" 1991.75 "undefined" "pelagic"
"Hydromedusae" 45.09 "bioluminescent" "pelagic"
"Hydromedusae" 40.76 "bioluminescent" "pelagic"
"Crustacea" 484.36 "non-bioluminescent" "pelagic"
"Crustacea" 499.78 "non-bioluminescent" "pelagic"
"Crustacea" 1223.92 "non-bioluminescent" "pelagic"
"Crustacea" 1102.79 "non-bioluminescent" "pelagic"
"Crustacea" 992.76 "non-bioluminescent" "pelagic"
"Crustacea" 953.79 "non-bioluminescent" "pelagic"
"Crustacea" 756.07 "non-bioluminescent" "pelagic"
"Crustacea" 717.73 "non-bioluminescent" "pelagic"
"Crustacea" 707.81 "non-bioluminescent" "pelagic"
"Crustacea" 635.93 "non-bioluminescent" "pelagic"
"Crustacea" 479.78 "non-bioluminescent" "pelagic"
"Crustacea" 868.78 "non-bioluminescent" "pelagic"
"Crustacea" 1183.89 "non-bioluminescent" "pelagic"
"Crustacea" 937.55 "non-bioluminescent" "pelagic"
"Crustacea" 548.07 "non-bioluminescent" "pelagic"
"Fishes" 344.58 "bioluminescent" "pelagic"
"Fishes" 359.63 "bioluminescent" "pelagic"
"Fishes" 389.05 "bioluminescent" "pelagic"
"Fishes" 395.64 "bioluminescent" "pelagic"
"Fishes" 407.24 "bioluminescent" "pelagic"
"Fishes" 411.47 "bioluminescent" "pelagic"
"Fishes" 424.1 "bioluminescent" "pelagic"
"Fishes" 442.12 "bioluminescent" "pelagic"
"Fishes" 453.75 "bioluminescent" "pelagic"
"Fishes" 454.6 "bioluminescent" "pelagic"
"Fishes" 511.93 "bioluminescent" "pelagic"
"Fishes" 527.45 "bioluminescent" "pelagic"
"Fishes" 557.56 "bioluminescent" "pelagic"
"Fishes" 571.01 "bioluminescent" "pelagic"
"Fishes" 593.13 "bioluminescent" "pelagic"
"Fishes" 407.09 "bioluminescent" "pelagic"
"Fishes" 415.35 "bioluminescent" "pelagic"
"Fishes" 524.43 "bioluminescent" "pelagic"
"Fishes" 530.92 "bioluminescent" "pelagic"
"Fishes" 567.01 "bioluminescent" "pelagic"
"Fishes" 577.74 "bioluminescent" "pelagic"
"Fishes" 698.36 "bioluminescent" "pelagic"
"Fishes" 78.41 "bioluminescent" "pelagic"
"Fishes" 70.98 "bioluminescent" "pelagic"
"Fishes" 55.97 "bioluminescent" "pelagic"
"Fishes" 51.46 "bioluminescent" "pelagic"
"Fishes" 22.13 "bioluminescent" "pelagic"
"Crustacea" 680.55 "undefined" "pelagic"
"Crustacea" 730.16 "undefined" "pelagic"
"Crustacea" 737.15 "undefined" "pelagic"
"Crustacea" 763.15 "undefined" "pelagic"
"Crustacea" 795.2 "undefined" "pelagic"
"Crustacea" 799.99 "undefined" "pelagic"
"Crustacea" 867.95 "undefined" "pelagic"
"Crustacea" 905.51 "undefined" "pelagic"
"Crustacea" 916.73 "undefined" "pelagic"
"Crustacea" 973.51 "undefined" "pelagic"
"Crustacea" 986.77 "undefined" "pelagic"
"Crustacea" 998.64 "undefined" "pelagic"
"Crustacea" 1016.72 "undefined" "pelagic"
"Crustacea" 1036.72 "undefined" "pelagic"
"Crustacea" 1115.87 "undefined" "pelagic"
"Crustacea" 1133.01 "undefined" "pelagic"
"Crustacea" 1251.04 "undefined" "pelagic"
"Crustacea" 1265.81 "undefined" "pelagic"
"Crustacea" 1273.32 "undefined" "pelagic"
"Crustacea" 1337.06 "undefined" "pelagic"
"Crustacea" 1343.54 "undefined" "pelagic"
"Crustacea" 1367.32 "undefined" "pelagic"
"Crustacea" 1393.06 "undefined" "pelagic"
"Crustacea" 1413.44 "undefined" "pelagic"
"Crustacea" 1440.58 "undefined" "pelagic"
"Crustacea" 1466.08 "undefined" "pelagic"
"Crustacea" 1689.51 "undefined" "pelagic"
"Crustacea" 1697.83 "undefined" "pelagic"
"Crustacea" 1767.65 "undefined" "pelagic"
"Crustacea" 1843.18 "undefined" "pelagic"
"Crustacea" 1849.38 "undefined" "pelagic"
"Crustacea" 1855.55 "undefined" "pelagic"
"Crustacea" 1913.36 "undefined" "pelagic"
"Crustacea" 1927.04 "undefined" "pelagic"
"Crustacea" 1949.94 "undefined" "pelagic"
"Crustacea" 1990.41 "undefined" "pelagic"
"Crustacea" 1993.57 "undefined" "pelagic"
"Crustacea" 1995.73 "undefined" "pelagic"
"Crustacea" 1993.37 "undefined" "pelagic"
"Crustacea" 1992.25 "undefined" "pelagic"
"Crustacea" 1994.17 "undefined" "pelagic"
"Crustacea" 2002.78 "undefined" "pelagic"
"Crustacea" 1983.93 "undefined" "pelagic"
"Crustacea" 1919.19 "undefined" "pelagic"
"Crustacea" 1907.09 "undefined" "pelagic"
"Crustacea" 1877.14 "undefined" "pelagic"
"Crustacea" 1830.17 "undefined" "pelagic"
"Crustacea" 1792.28 "undefined" "pelagic"
"Crustacea" 1782.05 "undefined" "pelagic"
"Crustacea" 1780.28 "undefined" "pelagic"
"Crustacea" 1754.72 "undefined" "pelagic"
"Crustacea" 1654.27 "undefined" "pelagic"
"Crustacea" 1604.32 "undefined" "pelagic"
"Crustacea" 1601.77 "undefined" "pelagic"
"Crustacea" 1592.55 "undefined" "pelagic"
"Crustacea" 1567.89 "undefined" "pelagic"
"Crustacea" 1563.42 "undefined" "pelagic"
"Crustacea" 1554.23 "undefined" "pelagic"
"Crustacea" 1447.56 "undefined" "pelagic"
"Crustacea" 1435.11 "undefined" "pelagic"
"Crustacea" 1430.13 "undefined" "pelagic"
"Crustacea" 1375.24 "undefined" "pelagic"
"Crustacea" 1370.71 "undefined" "pelagic"
"Crustacea" 1361.45 "undefined" "pelagic"
"Crustacea" 1356.01 "undefined" "pelagic"
"Crustacea" 1308.15 "undefined" "pelagic"
"Crustacea" 1275.78 "undefined" "pelagic"
"Crustacea" 1245.34 "undefined" "pelagic"
"Crustacea" 1243.12 "undefined" "pelagic"
"Crustacea" 1233.53 "undefined" "pelagic"
"Crustacea" 1230.52 "undefined" "pelagic"
"Crustacea" 1229.54 "undefined" "pelagic"
"Crustacea" 1230.62 "undefined" "pelagic"
"Crustacea" 1231.85 "undefined" "pelagic"
"Crustacea" 1229.46 "undefined" "pelagic"
"Crustacea" 1204.77 "undefined" "pelagic"
"Crustacea" 1205.3 "undefined" "pelagic"
"Crustacea" 1205.35 "undefined" "pelagic"
"Crustacea" 1204.15 "undefined" "pelagic"
"Crustacea" 1198.62 "undefined" "pelagic"
"Crustacea" 1178.09 "undefined" "pelagic"
"Crustacea" 1174.68 "undefined" "pelagic"
"Crustacea" 1163.3 "undefined" "pelagic"
"Crustacea" 1150.82 "undefined" "pelagic"
"Crustacea" 1144.12 "undefined" "pelagic"
"Crustacea" 1092.39 "undefined" "pelagic"
"Crustacea" 1081.18 "undefined" "pelagic"
"Crustacea" 1045.04 "undefined" "pelagic"
"Crustacea" 912.02 "undefined" "pelagic"
"Crustacea" 849.24 "undefined" "pelagic"
"Crustacea" 797.79 "undefined" "pelagic"
"Crustacea" 790.61 "undefined" "pelagic"
"Crustacea" 755.11 "undefined" "pelagic"
"Crustacea" 756.53 "undefined" "pelagic"
"Crustacea" 761.11 "undefined" "pelagic"
"Crustacea" 760.57 "undefined" "pelagic"
"Crustacea" 760.21 "undefined" "pelagic"
"Crustacea" 757.47 "undefined" "pelagic"
"Crustacea" 754.63 "undefined" "pelagic"
"Crustacea" 743.75 "undefined" "pelagic"
"Crustacea" 733.94 "undefined" "pelagic"
"Crustacea" 722.94 "undefined" "pelagic"
"Crustacea" 717.39 "undefined" "pelagic"
"Crustacea" 713.8 "undefined" "pelagic"
"Crustacea" 698.75 "undefined" "pelagic"
"Crustacea" 696.69 "undefined" "pelagic"
"Crustacea" 676.67 "undefined" "pelagic"
"Crustacea" 673.74 "undefined" "pelagic"
"Crustacea" 660.33 "undefined" "pelagic"
"Crustacea" 654.77 "undefined" "pelagic"
"Crustacea" 548.45 "undefined" "pelagic"
"Crustacea" 489.54 "undefined" "pelagic"
"Crustacea" 480.5 "undefined" "pelagic"
"Crustacea" 316.97 "undefined" "pelagic"
"Crustacea" 593.75 "undefined" "pelagic"
"Crustacea" 600.11 "undefined" "pelagic"
"Crustacea" 826.24 "undefined" "pelagic"
"Crustacea" 864.22 "undefined" "pelagic"
"Crustacea" 1230.26 "undefined" "pelagic"
"Crustacea" 1993.38 "undefined" "pelagic"
"Crustacea" 1302.12 "undefined" "pelagic"
"Crustacea" 1296.16 "undefined" "pelagic"
"Siphonophora" 15.04 "bioluminescent" "pelagic"
"Siphonophora" 18.7 "bioluminescent" "pelagic"
"Siphonophora" 25.27 "bioluminescent" "pelagic"
"Siphonophora" 30.6 "bioluminescent" "pelagic"
"Siphonophora" 31.3 "bioluminescent" "pelagic"
"Siphonophora" 34.01 "bioluminescent" "pelagic"
"Siphonophora" 35.12 "bioluminescent" "pelagic"
"Siphonophora" 37.22 "bioluminescent" "pelagic"
"Siphonophora" 43.65 "bioluminescent" "pelagic"
"Siphonophora" 46.89 "bioluminescent" "pelagic"
"Siphonophora" 49.95 "bioluminescent" "pelagic"
"Siphonophora" 60.52 "bioluminescent" "pelagic"
"Siphonophora" 64.38 "bioluminescent" "pelagic"
"Siphonophora" 72.3 "bioluminescent" "pelagic"
"Siphonophora" 79.28 "bioluminescent" "pelagic"
"Siphonophora" 93.04 "bioluminescent" "pelagic"
"Siphonophora" 89.9 "bioluminescent" "pelagic"
"Siphonophora" 111.15 "bioluminescent" "pelagic"
"Siphonophora" 145.09 "bioluminescent" "pelagic"
"Siphonophora" 161.11 "bioluminescent" "pelagic"
"Siphonophora" 165.82 "bioluminescent" "pelagic"
"Siphonophora" 168.39 "bioluminescent" "pelagic"
"Siphonophora" 179.09 "bioluminescent" "pelagic"
"Siphonophora" 185.28 "bioluminescent" "pelagic"
"Siphonophora" 189.64 "bioluminescent" "pelagic"
"Siphonophora" 193.43 "bioluminescent" "pelagic"
"Siphonophora" 202.46 "bioluminescent" "pelagic"
"Siphonophora" 222.56 "bioluminescent" "pelagic"
"Siphonophora" 251.84 "bioluminescent" "pelagic"
"Siphonophora" 258.33 "bioluminescent" "pelagic"
"Siphonophora" 338.08 "bioluminescent" "pelagic"
"Siphonophora" 348.55 "bioluminescent" "pelagic"
"Siphonophora" 355.84 "bioluminescent" "pelagic"
"Siphonophora" 422.85 "bioluminescent" "pelagic"
"Siphonophora" 433.85 "bioluminescent" "pelagic"
"Siphonophora" 439.78 "bioluminescent" "pelagic"
"Siphonophora" 444.2 "bioluminescent" "pelagic"
"Siphonophora" 447.02 "bioluminescent" "pelagic"
"Siphonophora" 452.1 "bioluminescent" "pelagic"
"Siphonophora" 454.6 "bioluminescent" "pelagic"
"Siphonophora" 466.93 "bioluminescent" "pelagic"
"Siphonophora" 474.44 "bioluminescent" "pelagic"
"Siphonophora" 479.94 "bioluminescent" "pelagic"
"Siphonophora" 427.27 "bioluminescent" "pelagic"
"Siphonophora" 445.74 "bioluminescent" "pelagic"
"Siphonophora" 449.33 "bioluminescent" "pelagic"
"Siphonophora" 457.92 "bioluminescent" "pelagic"
"Siphonophora" 470.19 "bioluminescent" "pelagic"
"Siphonophora" 488.45 "bioluminescent" "pelagic"
"Siphonophora" 496.32 "bioluminescent" "pelagic"
"Siphonophora" 545.21 "bioluminescent" "pelagic"
"Siphonophora" 480.33 "bioluminescent" "pelagic"
"Siphonophora" 478.62 "bioluminescent" "pelagic"
"Siphonophora" 478.25 "bioluminescent" "pelagic"
"Siphonophora" 478.66 "bioluminescent" "pelagic"
"Siphonophora" 475.46 "bioluminescent" "pelagic"
"Siphonophora" 474.13 "bioluminescent" "pelagic"
"Siphonophora" 471.65 "bioluminescent" "pelagic"
"Siphonophora" 467.44 "bioluminescent" "pelagic"
"Siphonophora" 461.25 "bioluminescent" "pelagic"
"Siphonophora" 459.86 "bioluminescent" "pelagic"
"Siphonophora" 458.18 "bioluminescent" "pelagic"
"Siphonophora" 454.04 "bioluminescent" "pelagic"
"Siphonophora" 452.29 "bioluminescent" "pelagic"
"Siphonophora" 443.83 "bioluminescent" "pelagic"
"Siphonophora" 438.97 "bioluminescent" "pelagic"
"Siphonophora" 433.63 "bioluminescent" "pelagic"
"Siphonophora" 429.71 "bioluminescent" "pelagic"
"Siphonophora" 426.34 "bioluminescent" "pelagic"
"Siphonophora" 420.87 "bioluminescent" "pelagic"
"Siphonophora" 409.94 "bioluminescent" "pelagic"
"Siphonophora" 391.72 "bioluminescent" "pelagic"
"Siphonophora" 380.38 "bioluminescent" "pelagic"
"Siphonophora" 372.51 "bioluminescent" "pelagic"
"Siphonophora" 350.52 "bioluminescent" "pelagic"
"Siphonophora" 347.09 "bioluminescent" "pelagic"
"Siphonophora" 317.3 "bioluminescent" "pelagic"
"Siphonophora" 315.34 "bioluminescent" "pelagic"
"Siphonophora" 275.95 "bioluminescent" "pelagic"
"Siphonophora" 258.15 "bioluminescent" "pelagic"
"Siphonophora" 252.01 "bioluminescent" "pelagic"
"Siphonophora" 253.19 "bioluminescent" "pelagic"
"Siphonophora" 253.68 "bioluminescent" "pelagic"
"Siphonophora" 253.49 "bioluminescent" "pelagic"
"Siphonophora" 254.32 "bioluminescent" "pelagic"
"Siphonophora" 252.04 "bioluminescent" "pelagic"
"Siphonophora" 252.78 "bioluminescent" "pelagic"
"Siphonophora" 251.9 "bioluminescent" "pelagic"
"Siphonophora" 251.31 "bioluminescent" "pelagic"
"Siphonophora" 257.66 "bioluminescent" "pelagic"
"Siphonophora" 257.47 "bioluminescent" "pelagic"
"Siphonophora" 250.73 "bioluminescent" "pelagic"
"Siphonophora" 242.45 "bioluminescent" "pelagic"
"Siphonophora" 225.98 "bioluminescent" "pelagic"
"Siphonophora" 219.06 "bioluminescent" "pelagic"
"Siphonophora" 209.87 "bioluminescent" "pelagic"
"Siphonophora" 185.73 "bioluminescent" "pelagic"
"Siphonophora" 145.29 "bioluminescent" "pelagic"
"Siphonophora" 118.6 "bioluminescent" "pelagic"
"Siphonophora" 106.05 "bioluminescent" "pelagic"
"Siphonophora" 102.29 "bioluminescent" "pelagic"
"Siphonophora" 93.9 "bioluminescent" "pelagic"
"Siphonophora" 92.59 "bioluminescent" "pelagic"
"Siphonophora" 72.07 "bioluminescent" "pelagic"
"Siphonophora" 69.27 "bioluminescent" "pelagic"
"Siphonophora" 63.6 "bioluminescent" "pelagic"
"Siphonophora" 55.08 "bioluminescent" "pelagic"
"Siphonophora" 50.06 "bioluminescent" "pelagic"
"Siphonophora" 43.03 "bioluminescent" "pelagic"
"Siphonophora" 38.72 "bioluminescent" "pelagic"
"Siphonophora" 38.65 "bioluminescent" "pelagic"
"Siphonophora" 40.26 "bioluminescent" "pelagic"
"Siphonophora" 39.99 "bioluminescent" "pelagic"
"Siphonophora" 40 "bioluminescent" "pelagic"
"Siphonophora" 24.07 "bioluminescent" "pelagic"
"Siphonophora" 20.76 "bioluminescent" "pelagic"
"Siphonophora" 15.62 "bioluminescent" "pelagic"
"Siphonophora" 15.72 "bioluminescent" "pelagic"
"Siphonophora" 12.06 "bioluminescent" "pelagic"
"Siphonophora" 11.65 "bioluminescent" "pelagic"
"Siphonophora" 12.15 "bioluminescent" "pelagic"
"Siphonophora" 11.95 "bioluminescent" "pelagic"
"Siphonophora" 6.32 "bioluminescent" "pelagic"
"Appendicularia" 1471.13 "bioluminescent" "pelagic"
"Appendicularia" 1464.52 "bioluminescent" "pelagic"
"Appendicularia" 1229.43 "bioluminescent" "pelagic"
"Appendicularia" 546.36 "bioluminescent" "pelagic"
"Appendicularia" 543.44 "bioluminescent" "pelagic"
"Hydromedusae" 1154.96 "undefined" "pelagic"
"Hydromedusae" 548.25 "undefined" "pelagic"
"Hydromedusae" 1677.5 "bioluminescent" "pelagic"
"Hydromedusae" 1994.38 "bioluminescent" "pelagic"
"Hydromedusae" 1995.85 "bioluminescent" "pelagic"
"Hydromedusae" 1999.52 "bioluminescent" "pelagic"
"Hydromedusae" 1997.93 "bioluminescent" "pelagic"
"Hydromedusae" 2004.23 "bioluminescent" "pelagic"
"Hydromedusae" 1994.34 "bioluminescent" "pelagic"
"Hydromedusae" 1951.21 "bioluminescent" "pelagic"
"Hydromedusae" 1853.15 "bioluminescent" "pelagic"
"Hydromedusae" 1815.77 "bioluminescent" "pelagic"
"Hydromedusae" 1791.51 "bioluminescent" "pelagic"
"Hydromedusae" 1638.24 "bioluminescent" "pelagic"
"Hydromedusae" 1599.53 "bioluminescent" "pelagic"
"Hydromedusae" 1591.63 "bioluminescent" "pelagic"
"Hydromedusae" 1517.56 "bioluminescent" "pelagic"
"Hydromedusae" 1483.49 "bioluminescent" "pelagic"
"Hydromedusae" 1475.94 "bioluminescent" "pelagic"
"Hydromedusae" 1448.17 "bioluminescent" "pelagic"
"Hydromedusae" 1400.23 "bioluminescent" "pelagic"
"Thaliacea" 546.26 "bioluminescent" "pelagic"
"Fishes" 328.32 "unlikely" "pelagic"
"Fishes" 251.57 "unlikely" "pelagic"
"Fishes" 255.8 "unlikely" "pelagic"
"Annelida" 1992.39 "non-bioluminescent" "pelagic"
"Annelida" 1943.59 "non-bioluminescent" "pelagic"
"Annelida" 1870.38 "non-bioluminescent" "pelagic"
"Annelida" 1761.03 "non-bioluminescent" "pelagic"
"Annelida" 1714.22 "non-bioluminescent" "pelagic"
"Annelida" 1677.16 "non-bioluminescent" "pelagic"
"Annelida" 1644.03 "non-bioluminescent" "pelagic"
"Annelida" 1548.29 "non-bioluminescent" "pelagic"
"Annelida" 1064.47 "non-bioluminescent" "pelagic"
"Annelida" 755.46 "non-bioluminescent" "pelagic"
"Annelida" 611.6 "non-bioluminescent" "pelagic"
"Scyphozoa" 904.19 "bioluminescent" "pelagic"
"Siphonophora" 373.04 "bioluminescent" "pelagic"
"Siphonophora" 389.05 "bioluminescent" "pelagic"
"Siphonophora" 407.24 "bioluminescent" "pelagic"
"Siphonophora" 499.78 "bioluminescent" "pelagic"
"Siphonophora" 556.81 "bioluminescent" "pelagic"
"Siphonophora" 576.05 "bioluminescent" "pelagic"
"Siphonophora" 372.75 "bioluminescent" "pelagic"
"Siphonophora" 584.64 "bioluminescent" "pelagic"
"Siphonophora" 1091.46 "bioluminescent" "pelagic"
"Siphonophora" 1216.05 "bioluminescent" "pelagic"
"Siphonophora" 1200.01 "bioluminescent" "pelagic"
"Siphonophora" 1028.52 "bioluminescent" "pelagic"
"Siphonophora" 959.66 "bioluminescent" "pelagic"
"Siphonophora" 888.12 "bioluminescent" "pelagic"
"Siphonophora" 659.75 "bioluminescent" "pelagic"
"Siphonophora" 548.29 "bioluminescent" "pelagic"
"Siphonophora" 548.68 "bioluminescent" "pelagic"
"Siphonophora" 548.78 "bioluminescent" "pelagic"
"Siphonophora" 545.63 "bioluminescent" "pelagic"
"Siphonophora" 545.81 "bioluminescent" "pelagic"
"Siphonophora" 544.33 "bioluminescent" "pelagic"
"Siphonophora" 547.39 "bioluminescent" "pelagic"
"Siphonophora" 544.99 "bioluminescent" "pelagic"
"Siphonophora" 547.3 "bioluminescent" "pelagic"
"Siphonophora" 546.44 "bioluminescent" "pelagic"
"Siphonophora" 476.22 "bioluminescent" "pelagic"
"Siphonophora" 429.71 "bioluminescent" "pelagic"
"Siphonophora" 402.21 "bioluminescent" "pelagic"
"Siphonophora" 361.76 "bioluminescent" "pelagic"
"Siphonophora" 353.38 "bioluminescent" "pelagic"
"Siphonophora" 338.28 "bioluminescent" "pelagic"
"Siphonophora" 329.21 "bioluminescent" "pelagic"
"Siphonophora" 322.83 "bioluminescent" "pelagic"
"Siphonophora" 315.34 "bioluminescent" "pelagic"
"Siphonophora" 253.18 "bioluminescent" "pelagic"
"Siphonophora" 249.99 "bioluminescent" "pelagic"
"Siphonophora" 252.36 "bioluminescent" "pelagic"
"Siphonophora" 246.49 "bioluminescent" "pelagic"
"Siphonophora" 242.28 "bioluminescent" "pelagic"
"Siphonophora" 243.26 "bioluminescent" "pelagic"
"Siphonophora" 241.67 "bioluminescent" "pelagic"
"Siphonophora" 235.43 "bioluminescent" "pelagic"
"Fishes" 357.82 "undefined" "pelagic"
"Annelida" 246.04 "bioluminescent" "pelagic"
"Annelida" 360.94 "bioluminescent" "pelagic"
"Annelida" 548.4 "bioluminescent" "pelagic"
"Annelida" 561.15 "bioluminescent" "pelagic"
"Annelida" 588.73 "bioluminescent" "pelagic"
"Annelida" 450.59 "bioluminescent" "pelagic"
"Annelida" 483.65 "bioluminescent" "pelagic"
"Annelida" 573.8 "bioluminescent" "pelagic"
"Annelida" 944.74 "bioluminescent" "pelagic"
"Annelida" 1200.35 "bioluminescent" "pelagic"
"Annelida" 1354.36 "bioluminescent" "pelagic"
"Annelida" 1372.2 "bioluminescent" "pelagic"
"Annelida" 1431.99 "bioluminescent" "pelagic"
"Annelida" 1491.9 "bioluminescent" "pelagic"
"Annelida" 1512.39 "bioluminescent" "pelagic"
"Annelida" 1522.22 "bioluminescent" "pelagic"
"Annelida" 1534.04 "bioluminescent" "pelagic"
"Annelida" 1544.98 "bioluminescent" "pelagic"
"Annelida" 1562 "bioluminescent" "pelagic"
"Annelida" 1569.49 "bioluminescent" "pelagic"
"Annelida" 1575.95 "bioluminescent" "pelagic"
"Annelida" 1593.03 "bioluminescent" "pelagic"
"Annelida" 1607.94 "bioluminescent" "pelagic"
"Annelida" 1619.7 "bioluminescent" "pelagic"
"Annelida" 1628.25 "bioluminescent" "pelagic"
"Annelida" 1638.31 "bioluminescent" "pelagic"
"Annelida" 1670.53 "bioluminescent" "pelagic"
"Annelida" 1683.54 "bioluminescent" "pelagic"
"Annelida" 1700.13 "bioluminescent" "pelagic"
"Annelida" 1708.49 "bioluminescent" "pelagic"
"Annelida" 1714.53 "bioluminescent" "pelagic"
"Annelida" 1753.93 "bioluminescent" "pelagic"
"Annelida" 1771.77 "bioluminescent" "pelagic"
"Annelida" 1795.1 "bioluminescent" "pelagic"
"Annelida" 1805.47 "bioluminescent" "pelagic"
"Annelida" 1821.8 "bioluminescent" "pelagic"
"Annelida" 1827.66 "bioluminescent" "pelagic"
"Annelida" 1848.14 "bioluminescent" "pelagic"
"Annelida" 1854.22 "bioluminescent" "pelagic"
"Annelida" 1859.38 "bioluminescent" "pelagic"
"Annelida" 1866.63 "bioluminescent" "pelagic"
"Annelida" 1877.62 "bioluminescent" "pelagic"
"Annelida" 1887.47 "bioluminescent" "pelagic"
"Annelida" 1894.6 "bioluminescent" "pelagic"
"Annelida" 1902.81 "bioluminescent" "pelagic"
"Annelida" 1908.87 "bioluminescent" "pelagic"
"Annelida" 1913.36 "bioluminescent" "pelagic"
"Annelida" 1923.53 "bioluminescent" "pelagic"
"Annelida" 1928.28 "bioluminescent" "pelagic"
"Annelida" 1941.46 "bioluminescent" "pelagic"
"Annelida" 1951.12 "bioluminescent" "pelagic"
"Annelida" 1971.44 "bioluminescent" "pelagic"
"Annelida" 1978.37 "bioluminescent" "pelagic"
"Annelida" 1986.49 "bioluminescent" "pelagic"
"Annelida" 1992.31 "bioluminescent" "pelagic"
"Annelida" 1990.45 "bioluminescent" "pelagic"
"Annelida" 1990.47 "bioluminescent" "pelagic"
"Annelida" 1990.56 "bioluminescent" "pelagic"
"Annelida" 1990.56 "bioluminescent" "pelagic"
"Annelida" 1993.5 "bioluminescent" "pelagic"
"Annelida" 1995.77 "bioluminescent" "pelagic"
"Annelida" 1995.76 "bioluminescent" "pelagic"
"Annelida" 1995.41 "bioluminescent" "pelagic"
"Annelida" 1995.62 "bioluminescent" "pelagic"
"Annelida" 1994.97 "bioluminescent" "pelagic"
"Annelida" 1992.5 "bioluminescent" "pelagic"
"Annelida" 1991.98 "bioluminescent" "pelagic"
"Annelida" 1991.64 "bioluminescent" "pelagic"
"Annelida" 1993.66 "bioluminescent" "pelagic"
"Annelida" 1993.42 "bioluminescent" "pelagic"
"Annelida" 1993.57 "bioluminescent" "pelagic"
"Annelida" 1992.39 "bioluminescent" "pelagic"
"Annelida" 1992.67 "bioluminescent" "pelagic"
"Annelida" 1994.05 "bioluminescent" "pelagic"
"Annelida" 1993.84 "bioluminescent" "pelagic"
"Annelida" 1993.66 "bioluminescent" "pelagic"
"Annelida" 1992.65 "bioluminescent" "pelagic"
"Annelida" 1992.7 "bioluminescent" "pelagic"
"Annelida" 1992.29 "bioluminescent" "pelagic"
"Annelida" 1991.98 "bioluminescent" "pelagic"
"Annelida" 1996.43 "bioluminescent" "pelagic"
"Annelida" 1997.7 "bioluminescent" "pelagic"
"Annelida" 1998.64 "bioluminescent" "pelagic"
"Annelida" 1999.78 "bioluminescent" "pelagic"
"Annelida" 1999.25 "bioluminescent" "pelagic"
"Annelida" 1999.22 "bioluminescent" "pelagic"
"Annelida" 1997.98 "bioluminescent" "pelagic"
"Annelida" 1995.56 "bioluminescent" "pelagic"
"Annelida" 1997.04 "bioluminescent" "pelagic"
"Annelida" 1997.88 "bioluminescent" "pelagic"
"Annelida" 1999.41 "bioluminescent" "pelagic"
"Annelida" 2001.75 "bioluminescent" "pelagic"
"Annelida" 2003.1 "bioluminescent" "pelagic"
"Annelida" 2002.88 "bioluminescent" "pelagic"
"Annelida" 2004.44 "bioluminescent" "pelagic"
"Annelida" 2003.07 "bioluminescent" "pelagic"
"Annelida" 2000.53 "bioluminescent" "pelagic"
"Annelida" 1995.42 "bioluminescent" "pelagic"
"Annelida" 1994.02 "bioluminescent" "pelagic"
"Annelida" 1993.1 "bioluminescent" "pelagic"
"Annelida" 1992.07 "bioluminescent" "pelagic"
"Annelida" 1989.18 "bioluminescent" "pelagic"
"Annelida" 1988.1 "bioluminescent" "pelagic"
"Annelida" 1987.38 "bioluminescent" "pelagic"
"Annelida" 1985.92 "bioluminescent" "pelagic"
"Annelida" 1983.35 "bioluminescent" "pelagic"
"Annelida" 1979.35 "bioluminescent" "pelagic"
"Annelida" 1970.88 "bioluminescent" "pelagic"
"Annelida" 1968.3 "bioluminescent" "pelagic"
"Annelida" 1966.51 "bioluminescent" "pelagic"
"Annelida" 1960.08 "bioluminescent" "pelagic"
"Annelida" 1960.13 "bioluminescent" "pelagic"
"Annelida" 1954.09 "bioluminescent" "pelagic"
"Annelida" 1948.3 "bioluminescent" "pelagic"
"Annelida" 1944.32 "bioluminescent" "pelagic"
"Annelida" 1940.43 "bioluminescent" "pelagic"
"Annelida" 1927.66 "bioluminescent" "pelagic"
"Annelida" 1922.4 "bioluminescent" "pelagic"
"Annelida" 1917.4 "bioluminescent" "pelagic"
"Annelida" 1910.18 "bioluminescent" "pelagic"
"Annelida" 1906.15 "bioluminescent" "pelagic"
"Annelida" 1890.15 "bioluminescent" "pelagic"
"Annelida" 1887.71 "bioluminescent" "pelagic"
"Annelida" 1886.16 "bioluminescent" "pelagic"
"Annelida" 1884.57 "bioluminescent" "pelagic"
"Annelida" 1877.14 "bioluminescent" "pelagic"
"Annelida" 1874.93 "bioluminescent" "pelagic"
"Annelida" 1869.83 "bioluminescent" "pelagic"
"Annelida" 1847.22 "bioluminescent" "pelagic"
"Annelida" 1842.42 "bioluminescent" "pelagic"
"Annelida" 1838.17 "bioluminescent" "pelagic"
"Annelida" 1834.9 "bioluminescent" "pelagic"
"Annelida" 1829.66 "bioluminescent" "pelagic"
"Annelida" 1823.54 "bioluminescent" "pelagic"
"Annelida" 1821.99 "bioluminescent" "pelagic"
"Annelida" 1819.74 "bioluminescent" "pelagic"
"Annelida" 1812.57 "bioluminescent" "pelagic"
"Annelida" 1810.06 "bioluminescent" "pelagic"
"Annelida" 1806.09 "bioluminescent" "pelagic"
"Annelida" 1800.39 "bioluminescent" "pelagic"
"Annelida" 1799.01 "bioluminescent" "pelagic"
"Annelida" 1795.57 "bioluminescent" "pelagic"
"Annelida" 1794.55 "bioluminescent" "pelagic"
"Annelida" 1792.67 "bioluminescent" "pelagic"
"Annelida" 1786.84 "bioluminescent" "pelagic"
"Annelida" 1784.68 "bioluminescent" "pelagic"
"Annelida" 1783.4 "bioluminescent" "pelagic"
"Annelida" 1781.25 "bioluminescent" "pelagic"
"Annelida" 1779.46 "bioluminescent" "pelagic"
"Annelida" 1778.15 "bioluminescent" "pelagic"
"Annelida" 1759.82 "bioluminescent" "pelagic"
"Annelida" 1756.78 "bioluminescent" "pelagic"
"Annelida" 1756.1 "bioluminescent" "pelagic"
"Annelida" 1750.14 "bioluminescent" "pelagic"
"Annelida" 1746.6 "bioluminescent" "pelagic"
"Annelida" 1741.99 "bioluminescent" "pelagic"
"Annelida" 1739.9 "bioluminescent" "pelagic"
"Annelida" 1736.55 "bioluminescent" "pelagic"
"Annelida" 1735.6 "bioluminescent" "pelagic"
"Annelida" 1728.8 "bioluminescent" "pelagic"
"Annelida" 1723.18 "bioluminescent" "pelagic"
"Annelida" 1713.71 "bioluminescent" "pelagic"
"Annelida" 1708.36 "bioluminescent" "pelagic"
"Annelida" 1706.76 "bioluminescent" "pelagic"
"Annelida" 1704.33 "bioluminescent" "pelagic"
"Annelida" 1696.94 "bioluminescent" "pelagic"
"Annelida" 1687.7 "bioluminescent" "pelagic"
"Annelida" 1680.3 "bioluminescent" "pelagic"
"Annelida" 1674.9 "bioluminescent" "pelagic"
"Annelida" 1672.41 "bioluminescent" "pelagic"
"Annelida" 1672.25 "bioluminescent" "pelagic"
"Annelida" 1671.53 "bioluminescent" "pelagic"
"Annelida" 1669.8 "bioluminescent" "pelagic"
"Annelida" 1668.63 "bioluminescent" "pelagic"
"Annelida" 1662.62 "bioluminescent" "pelagic"
"Annelida" 1653.88 "bioluminescent" "pelagic"
"Annelida" 1646.88 "bioluminescent" "pelagic"
"Annelida" 1624.81 "bioluminescent" "pelagic"
"Annelida" 1622.93 "bioluminescent" "pelagic"
"Annelida" 1616.85 "bioluminescent" "pelagic"
"Annelida" 1611.52 "bioluminescent" "pelagic"
"Annelida" 1603.66 "bioluminescent" "pelagic"
"Annelida" 1603.19 "bioluminescent" "pelagic"
"Annelida" 1601.05 "bioluminescent" "pelagic"
"Annelida" 1599.06 "bioluminescent" "pelagic"
"Annelida" 1595.09 "bioluminescent" "pelagic"
"Annelida" 1591.65 "bioluminescent" "pelagic"
"Annelida" 1590 "bioluminescent" "pelagic"
"Annelida" 1589.49 "bioluminescent" "pelagic"
"Annelida" 1591.41 "bioluminescent" "pelagic"
"Annelida" 1591.5 "bioluminescent" "pelagic"
"Annelida" 1591.27 "bioluminescent" "pelagic"
"Annelida" 1590.62 "bioluminescent" "pelagic"
"Annelida" 1589.2 "bioluminescent" "pelagic"
"Annelida" 1588.43 "bioluminescent" "pelagic"
"Annelida" 1585.68 "bioluminescent" "pelagic"
"Annelida" 1582.3 "bioluminescent" "pelagic"
"Annelida" 1581.33 "bioluminescent" "pelagic"
"Annelida" 1570.22 "bioluminescent" "pelagic"
"Annelida" 1566.27 "bioluminescent" "pelagic"
"Annelida" 1556.5 "bioluminescent" "pelagic"
"Annelida" 1547.15 "bioluminescent" "pelagic"
"Annelida" 1541.89 "bioluminescent" "pelagic"
"Annelida" 1540.84 "bioluminescent" "pelagic"
"Annelida" 1537.96 "bioluminescent" "pelagic"
"Annelida" 1534.35 "bioluminescent" "pelagic"
"Annelida" 1529.52 "bioluminescent" "pelagic"
"Annelida" 1528.09 "bioluminescent" "pelagic"
"Annelida" 1524.27 "bioluminescent" "pelagic"
"Annelida" 1499.53 "bioluminescent" "pelagic"
"Annelida" 1492.72 "bioluminescent" "pelagic"
"Annelida" 1492.11 "bioluminescent" "pelagic"
"Annelida" 1489.59 "bioluminescent" "pelagic"
"Annelida" 1487.36 "bioluminescent" "pelagic"
"Annelida" 1482.99 "bioluminescent" "pelagic"
"Annelida" 1479.99 "bioluminescent" "pelagic"
"Annelida" 1479.49 "bioluminescent" "pelagic"
"Annelida" 1475.94 "bioluminescent" "pelagic"
"Annelida" 1475.31 "bioluminescent" "pelagic"
"Annelida" 1467.01 "bioluminescent" "pelagic"
"Annelida" 1459.15 "bioluminescent" "pelagic"
"Annelida" 1444.1 "bioluminescent" "pelagic"
"Annelida" 1431.19 "bioluminescent" "pelagic"
"Annelida" 1429.67 "bioluminescent" "pelagic"
"Annelida" 1425.76 "bioluminescent" "pelagic"
"Annelida" 1423.35 "bioluminescent" "pelagic"
"Annelida" 1411.68 "bioluminescent" "pelagic"
"Annelida" 1410.68 "bioluminescent" "pelagic"
"Annelida" 1385.21 "bioluminescent" "pelagic"
"Annelida" 1376.75 "bioluminescent" "pelagic"
"Annelida" 1372.72 "bioluminescent" "pelagic"
"Annelida" 1358.94 "bioluminescent" "pelagic"
"Annelida" 1339.86 "bioluminescent" "pelagic"
"Annelida" 1337.77 "bioluminescent" "pelagic"
"Annelida" 1314.73 "bioluminescent" "pelagic"
"Annelida" 1310.82 "bioluminescent" "pelagic"
"Annelida" 1307.7 "bioluminescent" "pelagic"
"Annelida" 1291.89 "bioluminescent" "pelagic"
"Annelida" 1289.02 "bioluminescent" "pelagic"
"Annelida" 1276.18 "bioluminescent" "pelagic"
"Annelida" 1273.03 "bioluminescent" "pelagic"
"Annelida" 1263.63 "bioluminescent" "pelagic"
"Annelida" 1259.22 "bioluminescent" "pelagic"
"Annelida" 1261.1 "bioluminescent" "pelagic"
"Annelida" 1230.32 "bioluminescent" "pelagic"
"Annelida" 1229.67 "bioluminescent" "pelagic"
"Annelida" 1229.08 "bioluminescent" "pelagic"
"Annelida" 1204.9 "bioluminescent" "pelagic"
"Annelida" 1205.4 "bioluminescent" "pelagic"
"Annelida" 1204.79 "bioluminescent" "pelagic"
"Annelida" 1197.72 "bioluminescent" "pelagic"
"Annelida" 1196.67 "bioluminescent" "pelagic"
"Annelida" 1159.97 "bioluminescent" "pelagic"
"Annelida" 1160.98 "bioluminescent" "pelagic"
"Annelida" 1162.36 "bioluminescent" "pelagic"
"Annelida" 1151.74 "bioluminescent" "pelagic"
"Annelida" 1150.11 "bioluminescent" "pelagic"
"Annelida" 1117.98 "bioluminescent" "pelagic"
"Annelida" 1110.63 "bioluminescent" "pelagic"
"Annelida" 1104.88 "bioluminescent" "pelagic"
"Annelida" 1103.49 "bioluminescent" "pelagic"
"Annelida" 1094.53 "bioluminescent" "pelagic"
"Annelida" 1092.62 "bioluminescent" "pelagic"
"Annelida" 1084.02 "bioluminescent" "pelagic"
"Annelida" 1033.75 "bioluminescent" "pelagic"
"Annelida" 1023.94 "bioluminescent" "pelagic"
"Annelida" 968.54 "bioluminescent" "pelagic"
"Annelida" 945.14 "bioluminescent" "pelagic"
"Annelida" 941.27 "bioluminescent" "pelagic"
"Annelida" 934.3 "bioluminescent" "pelagic"
"Annelida" 907.37 "bioluminescent" "pelagic"
"Annelida" 873.85 "bioluminescent" "pelagic"
"Annelida" 873.32 "bioluminescent" "pelagic"
"Annelida" 835.78 "bioluminescent" "pelagic"
"Annelida" 756.45 "bioluminescent" "pelagic"
"Annelida" 755.57 "bioluminescent" "pelagic"
"Annelida" 754.96 "bioluminescent" "pelagic"
"Annelida" 757.13 "bioluminescent" "pelagic"
"Annelida" 757.25 "bioluminescent" "pelagic"
"Annelida" 749.14 "bioluminescent" "pelagic"
"Annelida" 745.9 "bioluminescent" "pelagic"
"Annelida" 712.25 "bioluminescent" "pelagic"
"Annelida" 672.23 "bioluminescent" "pelagic"
"Annelida" 666.18 "bioluminescent" "pelagic"
"Annelida" 659.75 "bioluminescent" "pelagic"
"Annelida" 612.9 "bioluminescent" "pelagic"
"Annelida" 604.63 "bioluminescent" "pelagic"
"Annelida" 600.08 "bioluminescent" "pelagic"
"Annelida" 598.28 "bioluminescent" "pelagic"
"Annelida" 588.35 "bioluminescent" "pelagic"
"Annelida" 579.56 "bioluminescent" "pelagic"
"Annelida" 563.9 "bioluminescent" "pelagic"
"Annelida" 555.39 "bioluminescent" "pelagic"
"Annelida" 551.82 "bioluminescent" "pelagic"
"Annelida" 547.12 "bioluminescent" "pelagic"
"Annelida" 547.06 "bioluminescent" "pelagic"
"Annelida" 549.11 "bioluminescent" "pelagic"
"Annelida" 548.71 "bioluminescent" "pelagic"
"Annelida" 547.39 "bioluminescent" "pelagic"
"Annelida" 546.26 "bioluminescent" "pelagic"
"Annelida" 546.46 "bioluminescent" "pelagic"
"Annelida" 546.41 "bioluminescent" "pelagic"
"Annelida" 545.09 "bioluminescent" "pelagic"
"Annelida" 545.07 "bioluminescent" "pelagic"
"Annelida" 545.1 "bioluminescent" "pelagic"
"Annelida" 545.62 "bioluminescent" "pelagic"
"Annelida" 546.83 "bioluminescent" "pelagic"
"Annelida" 548.07 "bioluminescent" "pelagic"
"Annelida" 547.1 "bioluminescent" "pelagic"
"Annelida" 545.97 "bioluminescent" "pelagic"
"Annelida" 544.85 "bioluminescent" "pelagic"
"Annelida" 544.33 "bioluminescent" "pelagic"
"Annelida" 544.07 "bioluminescent" "pelagic"
"Annelida" 546.58 "bioluminescent" "pelagic"
"Annelida" 547.21 "bioluminescent" "pelagic"
"Annelida" 547.82 "bioluminescent" "pelagic"
"Annelida" 547 "bioluminescent" "pelagic"
"Annelida" 546.59 "bioluminescent" "pelagic"
"Annelida" 546.32 "bioluminescent" "pelagic"
"Annelida" 545.3 "bioluminescent" "pelagic"
"Annelida" 545.48 "bioluminescent" "pelagic"
"Annelida" 545.34 "bioluminescent" "pelagic"
"Annelida" 545.37 "bioluminescent" "pelagic"
"Annelida" 546.41 "bioluminescent" "pelagic"
"Annelida" 548.85 "bioluminescent" "pelagic"
"Annelida" 547.83 "bioluminescent" "pelagic"
"Annelida" 547.45 "bioluminescent" "pelagic"
"Annelida" 547.35 "bioluminescent" "pelagic"
"Annelida" 547.3 "bioluminescent" "pelagic"
"Annelida" 547.06 "bioluminescent" "pelagic"
"Annelida" 546.82 "bioluminescent" "pelagic"
"Annelida" 546.09 "bioluminescent" "pelagic"
"Annelida" 541.94 "bioluminescent" "pelagic"
"Annelida" 537.63 "bioluminescent" "pelagic"
"Annelida" 532.47 "bioluminescent" "pelagic"
"Annelida" 530.52 "bioluminescent" "pelagic"
"Annelida" 525.03 "bioluminescent" "pelagic"
"Annelida" 524.1 "bioluminescent" "pelagic"
"Annelida" 517.92 "bioluminescent" "pelagic"
"Annelida" 511.07 "bioluminescent" "pelagic"
"Annelida" 501.68 "bioluminescent" "pelagic"
"Annelida" 501.53 "bioluminescent" "pelagic"
"Annelida" 496.57 "bioluminescent" "pelagic"
"Annelida" 492.53 "bioluminescent" "pelagic"
"Annelida" 486.43 "bioluminescent" "pelagic"
"Annelida" 483.7 "bioluminescent" "pelagic"
"Annelida" 481.69 "bioluminescent" "pelagic"
"Annelida" 478.57 "bioluminescent" "pelagic"
"Annelida" 480.32 "bioluminescent" "pelagic"
"Annelida" 475.29 "bioluminescent" "pelagic"
"Annelida" 473.35 "bioluminescent" "pelagic"
"Annelida" 450.02 "bioluminescent" "pelagic"
"Annelida" 437.03 "bioluminescent" "pelagic"
"Annelida" 431.76 "bioluminescent" "pelagic"
"Annelida" 424.35 "bioluminescent" "pelagic"
"Annelida" 402.92 "bioluminescent" "pelagic"
"Annelida" 399.56 "bioluminescent" "pelagic"
"Annelida" 375.64 "bioluminescent" "pelagic"
"Annelida" 297.61 "bioluminescent" "pelagic"
"Annelida" 254.73 "bioluminescent" "pelagic"
"Annelida" 252.13 "bioluminescent" "pelagic"
"Annelida" 252.55 "bioluminescent" "pelagic"
"Annelida" 253.44 "bioluminescent" "pelagic"
"Annelida" 251.47 "bioluminescent" "pelagic"
"Annelida" 251.36 "bioluminescent" "pelagic"
"Annelida" 251.55 "bioluminescent" "pelagic"
"Annelida" 247.97 "bioluminescent" "pelagic"
"Annelida" 243.02 "bioluminescent" "pelagic"
"Annelida" 986.23 "undefined" "pelagic"
"Annelida" 547.47 "undefined" "pelagic"
"Scyphozoa" 735.25 "bioluminescent" "pelagic"
"Siphonophora" 556.37 "bioluminescent" "pelagic"
"Siphonophora" 532.35 "bioluminescent" "pelagic"
"Siphonophora" 1589.95 "bioluminescent" "pelagic"
"Siphonophora" 1589.2 "bioluminescent" "pelagic"
"Siphonophora" 1571.55 "bioluminescent" "pelagic"
"Siphonophora" 578.25 "bioluminescent" "pelagic"
"Siphonophora" 545.21 "bioluminescent" "pelagic"
"Siphonophora" 544.95 "bioluminescent" "pelagic"
"Siphonophora" 542.16 "bioluminescent" "pelagic"
"Siphonophora" 254.19 "bioluminescent" "pelagic"
"Chaetognatha" 1204.88 "non-bioluminescent" "pelagic"
"Chaetognatha" 543.77 "non-bioluminescent" "pelagic"
"Pteropoda" 875.98 "non-bioluminescent" "pelagic"
"Pteropoda" 1031 "non-bioluminescent" "pelagic"
"Pteropoda" 548.87 "non-bioluminescent" "pelagic"
"Pteropoda" 1053.86 "undefined" "pelagic"
"Pteropoda" 31 "undefined" "pelagic"
"Pteropoda" 21.24 "non-bioluminescent" "pelagic"
"Rhizaria" 159.54 "likely" "pelagic"
"Rhizaria" 545.04 "likely" "pelagic"
"Rhizaria" 557.44 "likely" "pelagic"
"Rhizaria" 556.73 "likely" "pelagic"
"Rhizaria" 1695.43 "likely" "pelagic"
"Rhizaria" 1992.4 "likely" "pelagic"
"Rhizaria" 1642.21 "likely" "pelagic"
"Rhizaria" 1598.71 "likely" "pelagic"
"Rhizaria" 1230.25 "likely" "pelagic"
"Rhizaria" 1229.9 "likely" "pelagic"
"Rhizaria" 1201.15 "likely" "pelagic"
"Rhizaria" 1094.81 "likely" "pelagic"
"Rhizaria" 999.54 "likely" "pelagic"
"Rhizaria" 986.23 "likely" "pelagic"
"Rhizaria" 886.33 "likely" "pelagic"
"Rhizaria" 756.39 "likely" "pelagic"
"Rhizaria" 755.11 "likely" "pelagic"
"Rhizaria" 756.63 "likely" "pelagic"
"Rhizaria" 717.7 "likely" "pelagic"
"Rhizaria" 696.69 "likely" "pelagic"
"Rhizaria" 673.39 "likely" "pelagic"
"Rhizaria" 655.4 "likely" "pelagic"
"Rhizaria" 638.95 "likely" "pelagic"
"Rhizaria" 565.12 "likely" "pelagic"
"Rhizaria" 558.85 "likely" "pelagic"
"Rhizaria" 547.19 "likely" "pelagic"
"Rhizaria" 547.06 "likely" "pelagic"
"Rhizaria" 548.8 "likely" "pelagic"
"Rhizaria" 546.21 "likely" "pelagic"
"Rhizaria" 544.38 "likely" "pelagic"
"Rhizaria" 544.17 "likely" "pelagic"
"Rhizaria" 547.14 "likely" "pelagic"
"Rhizaria" 545.04 "likely" "pelagic"
"Rhizaria" 548.9 "likely" "pelagic"
"Rhizaria" 513.46 "likely" "pelagic"
"Rhizaria" 506.25 "likely" "pelagic"
"Rhizaria" 479.09 "likely" "pelagic"
"Rhizaria" 315.89 "likely" "pelagic"
"Rhizaria" 253.1 "likely" "pelagic"
"Rhizaria" 93.64 "likely" "pelagic"
"Siphonophora" 147.47 "bioluminescent" "pelagic"
"Siphonophora" 760.45 "bioluminescent" "pelagic"
"Siphonophora" 107 "bioluminescent" "pelagic"
"Siphonophora" 101.4 "bioluminescent" "pelagic"
"Hydromedusae" 857.43 "undefined" "pelagic"
"Hydromedusae" 816.76 "undefined" "pelagic"
"Hydromedusae" 801.42 "undefined" "pelagic"
"Hydromedusae" 782.33 "undefined" "pelagic"
"Hydromedusae" 774.62 "undefined" "pelagic"
"Hydromedusae" 755.19 "undefined" "pelagic"
"Hydromedusae" 755.02 "undefined" "pelagic"
"Hydromedusae" 754.91 "undefined" "pelagic"
"Hydromedusae" 755.61 "undefined" "pelagic"
"Hydromedusae" 756.86 "undefined" "pelagic"
"Hydromedusae" 717.47 "undefined" "pelagic"
"Hydromedusae" 669.87 "undefined" "pelagic"
"Hydromedusae" 656.66 "undefined" "pelagic"
"Hydromedusae" 547.17 "undefined" "pelagic"
"Hydromedusae" 546.15 "undefined" "pelagic"
"Hydromedusae" 544.09 "undefined" "pelagic"
"Hydromedusae" 543.92 "undefined" "pelagic"
"Hydromedusae" 547.36 "undefined" "pelagic"
"Hydromedusae" 545.53 "undefined" "pelagic"
"Hydromedusae" 548.79 "undefined" "pelagic"
"Hydromedusae" 547.25 "undefined" "pelagic"
"Hydromedusae" 505.47 "undefined" "pelagic"
"Hydromedusae" 501.83 "undefined" "pelagic"
"Hydromedusae" 490.9 "undefined" "pelagic"
"Hydromedusae" 480.71 "undefined" "pelagic"
"Hydromedusae" 475.85 "undefined" "pelagic"
"Hydromedusae" 470.24 "undefined" "pelagic"
"Siphonophora" 719.01 "bioluminescent" "pelagic"
"Siphonophora" 31.13 "likely" "pelagic"
"Siphonophora" 80.21 "likely" "pelagic"
"Siphonophora" 86.16 "likely" "pelagic"
"Siphonophora" 648.57 "likely" "pelagic"
"Siphonophora" 792.13 "likely" "pelagic"
"Siphonophora" 1447.61 "likely" "pelagic"
"Siphonophora" 1799.37 "likely" "pelagic"
"Siphonophora" 1731.71 "likely" "pelagic"
"Siphonophora" 1295.86 "likely" "pelagic"
"Siphonophora" 1280.68 "likely" "pelagic"
"Siphonophora" 823.51 "likely" "pelagic"
"Siphonophora" 659.75 "likely" "pelagic"
"Siphonophora" 546.21 "likely" "pelagic"
"Siphonophora" 542.03 "likely" "pelagic"
"Siphonophora" 532.47 "likely" "pelagic"
"Siphonophora" 480.76 "likely" "pelagic"
"Siphonophora" 405.43 "likely" "pelagic"
"Siphonophora" 302.77 "likely" "pelagic"
"Siphonophora" 277.39 "likely" "pelagic"
"Siphonophora" 253.7 "likely" "pelagic"
"Siphonophora" 253.31 "likely" "pelagic"
"Siphonophora" 252.55 "likely" "pelagic"
"Siphonophora" 251.32 "likely" "pelagic"
"Siphonophora" 233.46 "likely" "pelagic"
"Siphonophora" 95.97 "likely" "pelagic"
"Hydromedusae" 22.09 "bioluminescent" "pelagic"
"Hydromedusae" 25.54 "bioluminescent" "pelagic"
"Hydromedusae" 29.4 "bioluminescent" "pelagic"
"Hydromedusae" 33.82 "bioluminescent" "pelagic"
"Hydromedusae" 36.63 "bioluminescent" "pelagic"
"Hydromedusae" 42.9 "bioluminescent" "pelagic"
"Hydromedusae" 592.62 "bioluminescent" "pelagic"
"Hydromedusae" 587.14 "bioluminescent" "pelagic"
"Hydromedusae" 496.32 "bioluminescent" "pelagic"
"Hydromedusae" 780.75 "bioluminescent" "pelagic"
"Hydromedusae" 796.22 "bioluminescent" "pelagic"
"Hydromedusae" 754.91 "bioluminescent" "pelagic"
"Hydromedusae" 756.48 "bioluminescent" "pelagic"
"Hydromedusae" 757.43 "bioluminescent" "pelagic"
"Hydromedusae" 760.68 "bioluminescent" "pelagic"
"Hydromedusae" 760.57 "bioluminescent" "pelagic"
"Hydromedusae" 759.93 "bioluminescent" "pelagic"
"Hydromedusae" 759.03 "bioluminescent" "pelagic"
"Hydromedusae" 758.94 "bioluminescent" "pelagic"
"Hydromedusae" 760.45 "bioluminescent" "pelagic"
"Hydromedusae" 756.62 "bioluminescent" "pelagic"
"Hydromedusae" 753.3 "bioluminescent" "pelagic"
"Hydromedusae" 744.13 "bioluminescent" "pelagic"
"Hydromedusae" 737.85 "bioluminescent" "pelagic"
"Hydromedusae" 734.19 "bioluminescent" "pelagic"
"Hydromedusae" 723.95 "bioluminescent" "pelagic"
"Hydromedusae" 695.02 "bioluminescent" "pelagic"
"Hydromedusae" 677.06 "bioluminescent" "pelagic"
"Hydromedusae" 674.16 "bioluminescent" "pelagic"
"Hydromedusae" 649.55 "bioluminescent" "pelagic"
"Hydromedusae" 598.28 "bioluminescent" "pelagic"
"Hydromedusae" 590.56 "bioluminescent" "pelagic"
"Hydromedusae" 544.98 "bioluminescent" "pelagic"
"Hydromedusae" 548.05 "bioluminescent" "pelagic"
"Hydromedusae" 549.19 "bioluminescent" "pelagic"
"Hydromedusae" 549.47 "bioluminescent" "pelagic"
"Hydromedusae" 549.32 "bioluminescent" "pelagic"
"Hydromedusae" 549.11 "bioluminescent" "pelagic"
"Hydromedusae" 549.2 "bioluminescent" "pelagic"
"Hydromedusae" 549.06 "bioluminescent" "pelagic"
"Hydromedusae" 546.5 "bioluminescent" "pelagic"
"Hydromedusae" 545.86 "bioluminescent" "pelagic"
"Hydromedusae" 546.24 "bioluminescent" "pelagic"
"Hydromedusae" 546.09 "bioluminescent" "pelagic"
"Hydromedusae" 543.23 "bioluminescent" "pelagic"
"Hydromedusae" 545.41 "bioluminescent" "pelagic"
"Hydromedusae" 544.85 "bioluminescent" "pelagic"
"Hydromedusae" 544.78 "bioluminescent" "pelagic"
"Hydromedusae" 545.02 "bioluminescent" "pelagic"
"Hydromedusae" 545.04 "bioluminescent" "pelagic"
"Hydromedusae" 544.93 "bioluminescent" "pelagic"
"Hydromedusae" 545.96 "bioluminescent" "pelagic"
"Hydromedusae" 546.63 "bioluminescent" "pelagic"
"Hydromedusae" 548.09 "bioluminescent" "pelagic"
"Hydromedusae" 545.05 "bioluminescent" "pelagic"
"Hydromedusae" 543.79 "bioluminescent" "pelagic"
"Hydromedusae" 544.09 "bioluminescent" "pelagic"
"Hydromedusae" 544.09 "bioluminescent" "pelagic"
"Hydromedusae" 543.99 "bioluminescent" "pelagic"
"Hydromedusae" 543.82 "bioluminescent" "pelagic"
"Hydromedusae" 543.92 "bioluminescent" "pelagic"
"Hydromedusae" 544.07 "bioluminescent" "pelagic"
"Hydromedusae" 544.36 "bioluminescent" "pelagic"
"Hydromedusae" 544.55 "bioluminescent" "pelagic"
"Hydromedusae" 544.89 "bioluminescent" "pelagic"
"Hydromedusae" 546 "bioluminescent" "pelagic"
"Hydromedusae" 546.39 "bioluminescent" "pelagic"
"Hydromedusae" 546.85 "bioluminescent" "pelagic"
"Hydromedusae" 547.19 "bioluminescent" "pelagic"
"Hydromedusae" 547.1 "bioluminescent" "pelagic"
"Hydromedusae" 545.72 "bioluminescent" "pelagic"
"Hydromedusae" 545.06 "bioluminescent" "pelagic"
"Hydromedusae" 544.9 "bioluminescent" "pelagic"
"Hydromedusae" 545.48 "bioluminescent" "pelagic"
"Hydromedusae" 545.3 "bioluminescent" "pelagic"
"Hydromedusae" 545.44 "bioluminescent" "pelagic"
"Hydromedusae" 545.34 "bioluminescent" "pelagic"
"Hydromedusae" 545.44 "bioluminescent" "pelagic"
"Hydromedusae" 544.18 "bioluminescent" "pelagic"
"Hydromedusae" 545.51 "bioluminescent" "pelagic"
"Hydromedusae" 547.45 "bioluminescent" "pelagic"
"Hydromedusae" 547.4 "bioluminescent" "pelagic"
"Hydromedusae" 547.09 "bioluminescent" "pelagic"
"Hydromedusae" 546.94 "bioluminescent" "pelagic"
"Hydromedusae" 522.17 "bioluminescent" "pelagic"
"Hydromedusae" 508.27 "bioluminescent" "pelagic"
"Hydromedusae" 505.19 "bioluminescent" "pelagic"
"Hydromedusae" 501.68 "bioluminescent" "pelagic"
"Hydromedusae" 497.25 "bioluminescent" "pelagic"
"Hydromedusae" 492.43 "bioluminescent" "pelagic"
"Hydromedusae" 492.24 "bioluminescent" "pelagic"
"Hydromedusae" 488.03 "bioluminescent" "pelagic"
"Hydromedusae" 478.89 "bioluminescent" "pelagic"
"Hydromedusae" 479.55 "bioluminescent" "pelagic"
"Hydromedusae" 480.02 "bioluminescent" "pelagic"
"Hydromedusae" 476.65 "bioluminescent" "pelagic"
"Hydromedusae" 471.05 "bioluminescent" "pelagic"
"Hydromedusae" 464.47 "bioluminescent" "pelagic"
"Hydromedusae" 385.84 "bioluminescent" "pelagic"
"Hydromedusae" 253.3 "bioluminescent" "pelagic"
"Hydromedusae" 253.1 "bioluminescent" "pelagic"
"Hydromedusae" 39.85 "bioluminescent" "pelagic"
"Hydromedusae" 32.37 "bioluminescent" "pelagic"
"Hydromedusae" 25.4 "bioluminescent" "pelagic"
"Hydromedusae" 23.87 "bioluminescent" "pelagic"
"Hydromedusae" 11.65 "bioluminescent" "pelagic"
"Hydromedusae" 12.47 "bioluminescent" "pelagic"
"Hydromedusae" 12.2 "bioluminescent" "pelagic"
"Hydromedusae" 4.59 "bioluminescent" "pelagic"
"Hydromedusae" 408.59 "bioluminescent" "pelagic"
"Hydromedusae" 445.09 "bioluminescent" "pelagic"
"Hydromedusae" 451.44 "bioluminescent" "pelagic"
"Hydromedusae" 374.27 "bioluminescent" "pelagic"
"Hydromedusae" 374.05 "bioluminescent" "pelagic"
"Hydromedusae" 548.53 "bioluminescent" "pelagic"
"Hydromedusae" 848.15 "bioluminescent" "pelagic"
"Hydromedusae" 1233.77 "bioluminescent" "pelagic"
"Hydromedusae" 1245.93 "bioluminescent" "pelagic"
"Hydromedusae" 1506.63 "bioluminescent" "pelagic"
"Hydromedusae" 1592 "bioluminescent" "pelagic"
"Hydromedusae" 600.75 "bioluminescent" "pelagic"
"Hydromedusae" 544.46 "bioluminescent" "pelagic"
"Hydromedusae" 548.9 "bioluminescent" "pelagic"
"Hydromedusae" 501.68 "bioluminescent" "pelagic"
"Hydromedusae" 477.43 "bioluminescent" "pelagic"
"Hydromedusae" 252.58 "bioluminescent" "pelagic"
"Hydromedusae" 251.89 "bioluminescent" "pelagic"
"Hydromedusae" 251.36 "bioluminescent" "pelagic"
"Hydromedusae" 250.64 "bioluminescent" "pelagic"
"Hydromedusae" 251.5 "bioluminescent" "pelagic"
"Hydromedusae" 253.56 "bioluminescent" "pelagic"
"Hydromedusae" 253.18 "bioluminescent" "pelagic"
"Hydromedusae" 248.28 "bioluminescent" "pelagic"
"Hydromedusae" 243.98 "bioluminescent" "pelagic"
"Hydromedusae" 221.86 "bioluminescent" "pelagic"
"Hydromedusae" 177.49 "bioluminescent" "pelagic"
"Hydromedusae" 1312.42 "bioluminescent" "pelagic"
"Hydromedusae" 544.96 "bioluminescent" "pelagic"
"Hydromedusae" 460.26 "bioluminescent" "pelagic"
"Hydromedusae" 430.26 "bioluminescent" "pelagic"
"Siphonophora" 1427.75 "bioluminescent" "pelagic"
"Siphonophora" 546.58 "bioluminescent" "pelagic"
"Siphonophora" 486.26 "bioluminescent" "pelagic"
"Siphonophora" 430.26 "bioluminescent" "pelagic"
"Siphonophora" 413.95 "bioluminescent" "pelagic"
"Siphonophora" 370.45 "bioluminescent" "pelagic"
"Siphonophora" 358.33 "bioluminescent" "pelagic"
"Siphonophora" 252.01 "bioluminescent" "pelagic"
"Siphonophora" 254.77 "bioluminescent" "pelagic"
"Siphonophora" 140.37 "bioluminescent" "pelagic"
"Fishes" 632.76 "bioluminescent" "pelagic"
"Hydromedusae" 757.47 "bioluminescent" "pelagic"
"Cephalopoda" 495.34 "undefined" "pelagic"
"Ctenophora" 251.36 "bioluminescent" "pelagic"
"Ctenophora" 252.71 "bioluminescent" "pelagic"
"Ctenophora" 247.26 "bioluminescent" "pelagic"
"Ctenophora" 15.82 "bioluminescent" "pelagic"
"Ctenophora" 11.82 "bioluminescent" "pelagic"
"Scyphozoa" 828.56 "undefined" "pelagic"
"Scyphozoa" 1527.65 "undefined" "pelagic"
"Scyphozoa" 1351.04 "undefined" "pelagic"
"Scyphozoa" 819.99 "undefined" "pelagic"
"Annelida" 592.83 "bioluminescent" "pelagic"
"Annelida" 590.87 "bioluminescent" "pelagic"
"Annelida" 588.15 "bioluminescent" "pelagic"
"Annelida" 1991.5 "bioluminescent" "pelagic"
"Annelida" 1541.89 "bioluminescent" "pelagic"
"Annelida" 1497.3 "bioluminescent" "pelagic"
"Annelida" 1374.74 "bioluminescent" "pelagic"
"Annelida" 1256.52 "bioluminescent" "pelagic"
"Annelida" 1205.43 "bioluminescent" "pelagic"
"Annelida" 760.12 "bioluminescent" "pelagic"
"Annelida" 545.22 "bioluminescent" "pelagic"
"Annelida" 484.52 "bioluminescent" "pelagic"
"Annelida" 478.52 "bioluminescent" "pelagic"
"Annelida" 442.81 "bioluminescent" "pelagic"
"Annelida" 405 "bioluminescent" "pelagic"
"Annelida" 253.38 "bioluminescent" "pelagic"
"Rhizaria" 1992.9 "bioluminescent" "pelagic"
"Rhizaria" 756.75 "bioluminescent" "pelagic"
"Ctenophora" 35.87 "bioluminescent" "pelagic"
"Ctenophora" 37.08 "bioluminescent" "pelagic"
"Ctenophora" 37.55 "bioluminescent" "pelagic"
"Ctenophora" 41.59 "bioluminescent" "pelagic"
"Ctenophora" 254.16 "bioluminescent" "pelagic"
"Ctenophora" 91.55 "bioluminescent" "pelagic"
"Ctenophora" 38.72 "bioluminescent" "pelagic"
"Ctenophora" 31.13 "bioluminescent" "pelagic"
"Ctenophora" 28.76 "bioluminescent" "pelagic"
"Ctenophora" 27.85 "bioluminescent" "pelagic"
"Ctenophora" 16.8 "bioluminescent" "pelagic"
"Ctenophora" 15.14 "bioluminescent" "pelagic"
"Ctenophora" 12.22 "bioluminescent" "pelagic"
"Ctenophora" 11.84 "bioluminescent" "pelagic"
"Ctenophora" 11.91 "bioluminescent" "pelagic"
"Ctenophora" 12.22 "bioluminescent" "pelagic"
"Ctenophora" 10.72 "bioluminescent" "pelagic"
"Thaliacea" 355.02 "non-bioluminescent" "pelagic"
"Thaliacea" 356.86 "non-bioluminescent" "pelagic"
"Thaliacea" 369.94 "non-bioluminescent" "pelagic"
"Thaliacea" 457.35 "non-bioluminescent" "pelagic"
"Thaliacea" 475.55 "non-bioluminescent" "pelagic"
"Thaliacea" 487.68 "non-bioluminescent" "pelagic"
"Thaliacea" 494.32 "non-bioluminescent" "pelagic"
"Thaliacea" 551.66 "non-bioluminescent" "pelagic"
"Thaliacea" 557.56 "non-bioluminescent" "pelagic"
"Thaliacea" 557.53 "non-bioluminescent" "pelagic"
"Thaliacea" 556.63 "non-bioluminescent" "pelagic"
"Thaliacea" 452.26 "non-bioluminescent" "pelagic"
"Thaliacea" 459.86 "non-bioluminescent" "pelagic"
"Thaliacea" 530.92 "non-bioluminescent" "pelagic"
"Thaliacea" 675.58 "non-bioluminescent" "pelagic"
"Thaliacea" 1126.33 "non-bioluminescent" "pelagic"
"Thaliacea" 624.93 "non-bioluminescent" "pelagic"
"Thaliacea" 618.5 "non-bioluminescent" "pelagic"
"Thaliacea" 594.86 "non-bioluminescent" "pelagic"
"Thaliacea" 546.41 "non-bioluminescent" "pelagic"
"Thaliacea" 547.06 "non-bioluminescent" "pelagic"
"Thaliacea" 549.34 "non-bioluminescent" "pelagic"
"Thaliacea" 549.16 "non-bioluminescent" "pelagic"
"Thaliacea" 545.21 "non-bioluminescent" "pelagic"
"Thaliacea" 547.44 "non-bioluminescent" "pelagic"
"Thaliacea" 546.71 "non-bioluminescent" "pelagic"
"Thaliacea" 547.47 "non-bioluminescent" "pelagic"
"Thaliacea" 546.54 "non-bioluminescent" "pelagic"
"Thaliacea" 545.91 "non-bioluminescent" "pelagic"
"Thaliacea" 544.12 "non-bioluminescent" "pelagic"
"Thaliacea" 548.22 "non-bioluminescent" "pelagic"
"Thaliacea" 547.4 "non-bioluminescent" "pelagic"
"Thaliacea" 529.86 "non-bioluminescent" "pelagic"
"Thaliacea" 526.65 "non-bioluminescent" "pelagic"
"Thaliacea" 517.68 "non-bioluminescent" "pelagic"
"Thaliacea" 513.82 "non-bioluminescent" "pelagic"
"Thaliacea" 484.17 "non-bioluminescent" "pelagic"
"Thaliacea" 480.13 "non-bioluminescent" "pelagic"
"Thaliacea" 477.97 "non-bioluminescent" "pelagic"
"Thaliacea" 474.32 "non-bioluminescent" "pelagic"
"Thaliacea" 467.44 "non-bioluminescent" "pelagic"
"Thaliacea" 450.94 "non-bioluminescent" "pelagic"
"Thaliacea" 445.27 "non-bioluminescent" "pelagic"
"Thaliacea" 431.29 "non-bioluminescent" "pelagic"
"Thaliacea" 428.8 "non-bioluminescent" "pelagic"
"Thaliacea" 419.38 "non-bioluminescent" "pelagic"
"Thaliacea" 417.38 "non-bioluminescent" "pelagic"
"Thaliacea" 412.89 "non-bioluminescent" "pelagic"
"Thaliacea" 409.94 "non-bioluminescent" "pelagic"
"Thaliacea" 408.88 "non-bioluminescent" "pelagic"
"Thaliacea" 397.29 "non-bioluminescent" "pelagic"
"Thaliacea" 391.09 "non-bioluminescent" "pelagic"
"Thaliacea" 390.42 "non-bioluminescent" "pelagic"
"Thaliacea" 382.03 "non-bioluminescent" "pelagic"
"Thaliacea" 379.41 "non-bioluminescent" "pelagic"
"Thaliacea" 310.57 "non-bioluminescent" "pelagic"
"Thaliacea" 253.7 "non-bioluminescent" "pelagic"
"Thaliacea" 256.87 "non-bioluminescent" "pelagic"
"Thaliacea" 257.28 "non-bioluminescent" "pelagic"
"Thaliacea" 223.31 "non-bioluminescent" "pelagic"
"Crustacea" 198.1 "non-bioluminescent" "pelagic"
"Crustacea" 216.99 "non-bioluminescent" "pelagic"
"Crustacea" 226.36 "non-bioluminescent" "pelagic"
"Crustacea" 259.33 "non-bioluminescent" "pelagic"
"Crustacea" 221.85 "non-bioluminescent" "pelagic"
"Crustacea" 216.43 "non-bioluminescent" "pelagic"
"Crustacea" 213.12 "non-bioluminescent" "pelagic"
"Crustacea" 209.13 "non-bioluminescent" "pelagic"
"Crustacea" 195.04 "non-bioluminescent" "pelagic"
"Fishes" 1023.9 "undefined" "Other substrates"
"Fishes" 1076.47 "undefined" "Other substrates"
"Fishes" 995.85 "undefined" "Other substrates"
"Hydromedusae" 250.09 "bioluminescent" "pelagic"
"Hydromedusae" 252.49 "bioluminescent" "pelagic"
"Hydromedusae" 259.33 "bioluminescent" "pelagic"
"Hydromedusae" 265.34 "bioluminescent" "pelagic"
"Hydromedusae" 266.22 "bioluminescent" "pelagic"
"Hydromedusae" 272.47 "bioluminescent" "pelagic"
"Hydromedusae" 276.95 "bioluminescent" "pelagic"
"Hydromedusae" 277.85 "bioluminescent" "pelagic"
"Hydromedusae" 279.87 "bioluminescent" "pelagic"
"Hydromedusae" 283.1 "bioluminescent" "pelagic"
"Hydromedusae" 287.22 "bioluminescent" "pelagic"
"Hydromedusae" 290.93 "bioluminescent" "pelagic"
"Hydromedusae" 295.31 "bioluminescent" "pelagic"
"Hydromedusae" 298.09 "bioluminescent" "pelagic"
"Hydromedusae" 299.53 "bioluminescent" "pelagic"
"Hydromedusae" 300.92 "bioluminescent" "pelagic"
"Hydromedusae" 309.73 "bioluminescent" "pelagic"
"Hydromedusae" 310.99 "bioluminescent" "pelagic"
"Hydromedusae" 316.76 "bioluminescent" "pelagic"
"Hydromedusae" 319.41 "bioluminescent" "pelagic"
"Hydromedusae" 324.57 "bioluminescent" "pelagic"
"Hydromedusae" 343.44 "bioluminescent" "pelagic"
"Hydromedusae" 371.54 "bioluminescent" "pelagic"
"Hydromedusae" 396.59 "bioluminescent" "pelagic"
"Hydromedusae" 494.38 "bioluminescent" "pelagic"
"Hydromedusae" 517.98 "bioluminescent" "pelagic"
"Hydromedusae" 541.98 "bioluminescent" "pelagic"
"Hydromedusae" 553.14 "bioluminescent" "pelagic"
"Hydromedusae" 556.11 "bioluminescent" "pelagic"
"Hydromedusae" 559.73 "bioluminescent" "pelagic"
"Hydromedusae" 564.12 "bioluminescent" "pelagic"
"Hydromedusae" 569.28 "bioluminescent" "pelagic"
"Hydromedusae" 571.86 "bioluminescent" "pelagic"
"Hydromedusae" 602.93 "bioluminescent" "pelagic"
"Hydromedusae" 612.16 "bioluminescent" "pelagic"
"Hydromedusae" 627.41 "bioluminescent" "pelagic"
"Hydromedusae" 657.79 "bioluminescent" "pelagic"
"Hydromedusae" 660.52 "bioluminescent" "pelagic"
"Hydromedusae" 691.79 "bioluminescent" "pelagic"
"Hydromedusae" 695.18 "bioluminescent" "pelagic"
"Hydromedusae" 701.01 "bioluminescent" "pelagic"
"Hydromedusae" 708.54 "bioluminescent" "pelagic"
"Hydromedusae" 710.94 "bioluminescent" "pelagic"
"Hydromedusae" 715.55 "bioluminescent" "pelagic"
"Hydromedusae" 719.34 "bioluminescent" "pelagic"
"Hydromedusae" 727.15 "bioluminescent" "pelagic"
"Hydromedusae" 734.09 "bioluminescent" "pelagic"
"Hydromedusae" 741.26 "bioluminescent" "pelagic"
"Hydromedusae" 746.83 "bioluminescent" "pelagic"
"Hydromedusae" 754.47 "bioluminescent" "pelagic"
"Hydromedusae" 758.25 "bioluminescent" "pelagic"
"Hydromedusae" 764.26 "bioluminescent" "pelagic"
"Hydromedusae" 767.32 "bioluminescent" "pelagic"
"Hydromedusae" 780.01 "bioluminescent" "pelagic"
"Hydromedusae" 822.49 "bioluminescent" "pelagic"
"Hydromedusae" 828.91 "bioluminescent" "pelagic"
"Hydromedusae" 830.02 "bioluminescent" "pelagic"
"Hydromedusae" 833.19 "bioluminescent" "pelagic"
"Hydromedusae" 836.46 "bioluminescent" "pelagic"
"Hydromedusae" 872.03 "bioluminescent" "pelagic"
"Hydromedusae" 888.08 "bioluminescent" "pelagic"
"Hydromedusae" 954.27 "bioluminescent" "pelagic"
"Hydromedusae" 995.44 "bioluminescent" "pelagic"
"Hydromedusae" 1046.51 "bioluminescent" "pelagic"
"Hydromedusae" 1447.92 "bioluminescent" "pelagic"
"Hydromedusae" 1539.31 "bioluminescent" "pelagic"
"Hydromedusae" 1570 "bioluminescent" "pelagic"
"Hydromedusae" 1459.35 "bioluminescent" "pelagic"
"Hydromedusae" 1432.33 "bioluminescent" "pelagic"
"Hydromedusae" 1256.24 "bioluminescent" "pelagic"
"Hydromedusae" 1227.3 "bioluminescent" "pelagic"
"Hydromedusae" 1111.22 "bioluminescent" "pelagic"
"Hydromedusae" 1105.94 "bioluminescent" "pelagic"
"Hydromedusae" 962.78 "bioluminescent" "pelagic"
"Hydromedusae" 916.05 "bioluminescent" "pelagic"
"Hydromedusae" 900.52 "bioluminescent" "pelagic"
"Hydromedusae" 889.31 "bioluminescent" "pelagic"
"Hydromedusae" 855.55 "bioluminescent" "pelagic"
"Hydromedusae" 829.75 "bioluminescent" "pelagic"
"Hydromedusae" 792.47 "bioluminescent" "pelagic"
"Hydromedusae" 780.71 "bioluminescent" "pelagic"
"Hydromedusae" 764.15 "bioluminescent" "pelagic"
"Hydromedusae" 741.39 "bioluminescent" "pelagic"
"Hydromedusae" 737.62 "bioluminescent" "pelagic"
"Hydromedusae" 736.56 "bioluminescent" "pelagic"
"Hydromedusae" 731.65 "bioluminescent" "pelagic"
"Hydromedusae" 721.03 "bioluminescent" "pelagic"
"Hydromedusae" 715.51 "bioluminescent" "pelagic"
"Hydromedusae" 707.57 "bioluminescent" "pelagic"
"Hydromedusae" 700.39 "bioluminescent" "pelagic"
"Hydromedusae" 641.08 "bioluminescent" "pelagic"
"Hydromedusae" 632.8 "bioluminescent" "pelagic"
"Hydromedusae" 628.45 "bioluminescent" "pelagic"
"Hydromedusae" 621.62 "bioluminescent" "pelagic"
"Hydromedusae" 616.14 "bioluminescent" "pelagic"
"Hydromedusae" 610.48 "bioluminescent" "pelagic"
"Hydromedusae" 606.31 "bioluminescent" "pelagic"
"Hydromedusae" 602.22 "bioluminescent" "pelagic"
"Hydromedusae" 579.79 "bioluminescent" "pelagic"
"Hydromedusae" 556.31 "bioluminescent" "pelagic"
"Hydromedusae" 526.87 "bioluminescent" "pelagic"
"Hydromedusae" 513.24 "bioluminescent" "pelagic"
"Hydromedusae" 435.47 "bioluminescent" "pelagic"
"Hydromedusae" 423.67 "bioluminescent" "pelagic"
"Hydromedusae" 413.6 "bioluminescent" "pelagic"
"Hydromedusae" 403.55 "bioluminescent" "pelagic"
"Hydromedusae" 397.39 "bioluminescent" "pelagic"
"Hydromedusae" 387.85 "undefined" "pelagic"
"Hydromedusae" 380.37 "bioluminescent" "pelagic"
"Hydromedusae" 351.53 "bioluminescent" "pelagic"
"Hydromedusae" 343.65 "bioluminescent" "pelagic"
"Hydromedusae" 323.07 "bioluminescent" "pelagic"
"Hydromedusae" 307.51 "bioluminescent" "pelagic"
"Hydromedusae" 304.14 "bioluminescent" "pelagic"
"Hydromedusae" 300.49 "bioluminescent" "pelagic"
"Hydromedusae" 285.9 "bioluminescent" "pelagic"
"Hydromedusae" 284.74 "bioluminescent" "pelagic"
"Hydromedusae" 275.86 "bioluminescent" "pelagic"
"Hydromedusae" 273.64 "bioluminescent" "pelagic"
"Hydromedusae" 264.59 "bioluminescent" "pelagic"
"Hydromedusae" 261.37 "bioluminescent" "pelagic"
"Hydromedusae" 226.89 "bioluminescent" "pelagic"
"Hydromedusae" 175.48 "bioluminescent" "pelagic"
"Hydromedusae" 135.33 "bioluminescent" "pelagic"
"Siphonophora" 270.7 "bioluminescent" "pelagic"
"Siphonophora" 355.19 "bioluminescent" "pelagic"
"Siphonophora" 405.23 "bioluminescent" "pelagic"
"Siphonophora" 408.9 "bioluminescent" "pelagic"
"Siphonophora" 470.02 "bioluminescent" "pelagic"
"Siphonophora" 477.44 "bioluminescent" "pelagic"
"Siphonophora" 502.67 "bioluminescent" "pelagic"
"Siphonophora" 542.7 "bioluminescent" "pelagic"
"Siphonophora" 849.35 "bioluminescent" "pelagic"
"Siphonophora" 997.81 "bioluminescent" "pelagic"
"Siphonophora" 1285.74 "bioluminescent" "pelagic"
"Siphonophora" 1310.87 "bioluminescent" "pelagic"
"Siphonophora" 704.69 "bioluminescent" "pelagic"
"Siphonophora" 564.65 "bioluminescent" "pelagic"
"Siphonophora" 435.47 "bioluminescent" "pelagic"
"Siphonophora" 129 "bioluminescent" "pelagic"
"Appendicularia" 108.98 "likely" "pelagic"
"Appendicularia" 131.66 "likely" "pelagic"
"Appendicularia" 134.92 "likely" "pelagic"
"Appendicularia" 141.73 "likely" "pelagic"
"Appendicularia" 146.52 "likely" "pelagic"
"Appendicularia" 146.99 "likely" "pelagic"
"Appendicularia" 147.02 "likely" "pelagic"
"Appendicularia" 147.54 "likely" "pelagic"
"Appendicularia" 156.32 "likely" "pelagic"
"Appendicularia" 163.95 "likely" "pelagic"
"Appendicularia" 171.76 "likely" "pelagic"
"Appendicularia" 176.64 "likely" "pelagic"
"Appendicularia" 179.28 "likely" "pelagic"
"Appendicularia" 180.97 "likely" "pelagic"
"Appendicularia" 185.88 "likely" "pelagic"
"Appendicularia" 188.4 "likely" "pelagic"
"Appendicularia" 194.45 "likely" "pelagic"
"Appendicularia" 198.86 "likely" "pelagic"
"Appendicularia" 202.22 "likely" "pelagic"
"Appendicularia" 213.86 "likely" "pelagic"
"Appendicularia" 235.02 "likely" "pelagic"
"Appendicularia" 254.13 "likely" "pelagic"
"Appendicularia" 258.56 "likely" "pelagic"
"Appendicularia" 262.71 "likely" "pelagic"
"Appendicularia" 268.85 "likely" "pelagic"
"Appendicularia" 269.73 "likely" "pelagic"
"Appendicularia" 271.51 "likely" "pelagic"
"Appendicularia" 273.38 "likely" "pelagic"
"Appendicularia" 274.28 "likely" "pelagic"
"Appendicularia" 280.88 "likely" "pelagic"
"Appendicularia" 285.98 "likely" "pelagic"
"Appendicularia" 289.54 "likely" "pelagic"
"Appendicularia" 292.46 "likely" "pelagic"
"Appendicularia" 302.37 "likely" "pelagic"
"Appendicularia" 308.24 "likely" "pelagic"
"Appendicularia" 312.61 "likely" "pelagic"
"Appendicularia" 318.07 "likely" "pelagic"
"Appendicularia" 320.71 "likely" "pelagic"
"Appendicularia" 324.57 "likely" "pelagic"
"Appendicularia" 328.84 "likely" "pelagic"
"Appendicularia" 334.64 "likely" "pelagic"
"Appendicularia" 343.44 "likely" "pelagic"
"Appendicularia" 346.3 "likely" "pelagic"
"Appendicularia" 355.19 "likely" "pelagic"
"Appendicularia" 359.67 "likely" "pelagic"
"Appendicularia" 363.02 "likely" "pelagic"
"Appendicularia" 365.37 "likely" "pelagic"
"Appendicularia" 368.4 "likely" "pelagic"
"Appendicularia" 371.54 "likely" "pelagic"
"Appendicularia" 373.01 "likely" "pelagic"
"Appendicularia" 374.61 "likely" "pelagic"
"Appendicularia" 380.57 "likely" "pelagic"
"Appendicularia" 382.85 "likely" "pelagic"
"Appendicularia" 387.27 "likely" "pelagic"
"Appendicularia" 391.05 "likely" "pelagic"
"Appendicularia" 391.82 "likely" "pelagic"
"Appendicularia" 407.6 "likely" "pelagic"
"Appendicularia" 410.21 "likely" "pelagic"
"Appendicularia" 415.51 "likely" "pelagic"
"Appendicularia" 421.18 "likely" "pelagic"
"Appendicularia" 422.93 "likely" "pelagic"
"Appendicularia" 424.61 "likely" "pelagic"
"Appendicularia" 432.07 "likely" "pelagic"
"Appendicularia" 435.98 "likely" "pelagic"
"Appendicularia" 447.51 "likely" "pelagic"
"Appendicularia" 451.52 "likely" "pelagic"
"Appendicularia" 475.69 "likely" "pelagic"
"Appendicularia" 499 "likely" "pelagic"
"Appendicularia" 508.24 "likely" "pelagic"
"Appendicularia" 517.98 "likely" "pelagic"
"Appendicularia" 519.47 "likely" "pelagic"
"Appendicularia" 520.21 "likely" "pelagic"
"Appendicularia" 521.78 "likely" "pelagic"
"Appendicularia" 524.07 "likely" "pelagic"
"Appendicularia" 528.54 "likely" "pelagic"
"Appendicularia" 533.02 "likely" "pelagic"
"Appendicularia" 533.02 "likely" "pelagic"
"Appendicularia" 535.3 "likely" "pelagic"
"Appendicularia" 536.78 "likely" "pelagic"
"Appendicularia" 539.78 "likely" "pelagic"
"Appendicularia" 541.24 "likely" "pelagic"
"Appendicularia" 544.31 "likely" "pelagic"
"Appendicularia" 544.96 "likely" "pelagic"
"Appendicularia" 546.52 "likely" "pelagic"
"Appendicularia" 547.19 "likely" "pelagic"
"Appendicularia" 550.89 "likely" "pelagic"
"Appendicularia" 552.35 "likely" "pelagic"
"Appendicularia" 556.75 "likely" "pelagic"
"Appendicularia" 561.18 "likely" "pelagic"
"Appendicularia" 564.86 "likely" "pelagic"
"Appendicularia" 566.32 "likely" "pelagic"
"Appendicularia" 567.82 "likely" "pelagic"
"Appendicularia" 577.02 "likely" "pelagic"
"Appendicularia" 580.67 "likely" "pelagic"
"Appendicularia" 584.07 "likely" "pelagic"
"Appendicularia" 588.75 "likely" "pelagic"
"Appendicularia" 593.95 "likely" "pelagic"
"Appendicularia" 608.2 "likely" "pelagic"
"Appendicularia" 613.1 "likely" "pelagic"
"Appendicularia" 629.93 "likely" "pelagic"
"Appendicularia" 639.04 "likely" "pelagic"
"Appendicularia" 644.96 "likely" "pelagic"
"Appendicularia" 650.19 "likely" "pelagic"
"Appendicularia" 652.64 "likely" "pelagic"
"Appendicularia" 659.14 "likely" "pelagic"
"Appendicularia" 678.54 "likely" "pelagic"
"Appendicularia" 698.61 "likely" "pelagic"
"Appendicularia" 704.07 "likely" "pelagic"
"Appendicularia" 712.06 "likely" "pelagic"
"Appendicularia" 716.88 "likely" "pelagic"
"Appendicularia" 727.15 "likely" "pelagic"
"Appendicularia" 738.91 "likely" "pelagic"
"Appendicularia" 745.69 "likely" "pelagic"
"Appendicularia" 753.37 "likely" "pelagic"
"Appendicularia" 758.25 "likely" "pelagic"
"Appendicularia" 760.17 "likely" "pelagic"
"Appendicularia" 809.74 "likely" "pelagic"
"Appendicularia" 818.29 "likely" "pelagic"
"Appendicularia" 821.45 "likely" "pelagic"
"Appendicularia" 826.8 "likely" "pelagic"
"Appendicularia" 837.55 "likely" "pelagic"
"Appendicularia" 842.96 "likely" "pelagic"
"Appendicularia" 850.48 "likely" "pelagic"
"Appendicularia" 861.3 "likely" "pelagic"
"Appendicularia" 864.48 "likely" "pelagic"
"Appendicularia" 870.98 "likely" "pelagic"
"Appendicularia" 873.1 "likely" "pelagic"
"Appendicularia" 878.58 "likely" "pelagic"
"Appendicularia" 882.77 "likely" "pelagic"
"Appendicularia" 888.08 "likely" "pelagic"
"Appendicularia" 890.25 "likely" "pelagic"
"Appendicularia" 894.55 "likely" "pelagic"
"Appendicularia" 897.69 "likely" "pelagic"
"Appendicularia" 905.2 "likely" "pelagic"
"Appendicularia" 908.56 "likely" "pelagic"
"Appendicularia" 923.03 "likely" "pelagic"
"Appendicularia" 924.06 "likely" "pelagic"
"Appendicularia" 931.66 "likely" "pelagic"
"Appendicularia" 935.99 "likely" "pelagic"
"Appendicularia" 944.55 "likely" "pelagic"
"Appendicularia" 949.91 "likely" "pelagic"
"Appendicularia" 953.19 "likely" "pelagic"
"Appendicularia" 958.63 "likely" "pelagic"
"Appendicularia" 971.06 "likely" "pelagic"
"Appendicularia" 973.37 "likely" "pelagic"
"Appendicularia" 986.73 "likely" "pelagic"
"Appendicularia" 991.62 "likely" "pelagic"
"Appendicularia" 973.78 "likely" "pelagic"
"Appendicularia" 976.64 "likely" "pelagic"
"Appendicularia" 986.33 "likely" "pelagic"
"Appendicularia" 1003.02 "likely" "pelagic"
"Appendicularia" 1005.4 "likely" "pelagic"
"Appendicularia" 1010.2 "likely" "pelagic"
"Appendicularia" 1017.91 "likely" "pelagic"
"Appendicularia" 1022.69 "likely" "pelagic"
"Appendicularia" 1026.13 "likely" "pelagic"
"Appendicularia" 1033.27 "likely" "pelagic"
"Appendicularia" 1044.18 "likely" "pelagic"
"Appendicularia" 1050.1 "likely" "pelagic"
"Appendicularia" 1071.73 "likely" "pelagic"
"Appendicularia" 1075.28 "likely" "pelagic"
"Appendicularia" 1089.77 "likely" "pelagic"
"Appendicularia" 1098.11 "likely" "pelagic"
"Appendicularia" 1107.36 "likely" "pelagic"
"Appendicularia" 1116.85 "likely" "pelagic"
"Appendicularia" 1129.94 "likely" "pelagic"
"Appendicularia" 1152.6 "likely" "pelagic"
"Appendicularia" 1166.91 "likely" "pelagic"
"Appendicularia" 1174.14 "likely" "pelagic"
"Appendicularia" 1176.52 "likely" "pelagic"
"Appendicularia" 1188.07 "likely" "pelagic"
"Appendicularia" 1200.16 "likely" "pelagic"
"Appendicularia" 1208.54 "likely" "pelagic"
"Appendicularia" 1211.1 "likely" "pelagic"
"Appendicularia" 1212.29 "likely" "pelagic"
"Appendicularia" 1247.43 "likely" "pelagic"
"Appendicularia" 1255.27 "likely" "pelagic"
"Appendicularia" 1273.95 "likely" "pelagic"
"Appendicularia" 1286.97 "likely" "pelagic"
"Appendicularia" 1297.85 "likely" "pelagic"
"Appendicularia" 1304.4 "likely" "pelagic"
"Appendicularia" 1309.93 "likely" "pelagic"
"Appendicularia" 1310.98 "likely" "pelagic"
"Appendicularia" 1310.8 "likely" "pelagic"
"Appendicularia" 1316.76 "likely" "pelagic"
"Appendicularia" 1320.07 "likely" "pelagic"
"Appendicularia" 1337 "likely" "pelagic"
"Appendicularia" 1353.16 "likely" "pelagic"
"Appendicularia" 1357.49 "likely" "pelagic"
"Appendicularia" 1391.18 "likely" "pelagic"
"Appendicularia" 1393.6 "likely" "pelagic"
"Appendicularia" 1404.71 "likely" "pelagic"
"Appendicularia" 1420.49 "likely" "pelagic"
"Appendicularia" 1442.8 "likely" "pelagic"
"Appendicularia" 1444 "likely" "pelagic"
"Appendicularia" 1451.61 "likely" "pelagic"
"Appendicularia" 1453.99 "likely" "pelagic"
"Appendicularia" 1458.33 "likely" "pelagic"
"Appendicularia" 1467.15 "likely" "pelagic"
"Appendicularia" 1478.49 "likely" "pelagic"
"Appendicularia" 1485.74 "likely" "pelagic"
"Appendicularia" 1487.74 "likely" "pelagic"
"Appendicularia" 1500.01 "likely" "pelagic"
"Appendicularia" 1551.67 "likely" "pelagic"
"Appendicularia" 1613.76 "likely" "pelagic"
"Appendicularia" 1607.62 "likely" "pelagic"
"Appendicularia" 1554.27 "likely" "pelagic"
"Appendicularia" 1518.04 "likely" "pelagic"
"Appendicularia" 1506.83 "likely" "pelagic"
"Appendicularia" 1499.57 "likely" "pelagic"
"Appendicularia" 1476.12 "likely" "pelagic"
"Appendicularia" 1463.36 "likely" "pelagic"
"Appendicularia" 1442.69 "likely" "pelagic"
"Appendicularia" 1434.94 "likely" "pelagic"
"Appendicularia" 1429.8 "likely" "pelagic"
"Appendicularia" 1426 "likely" "pelagic"
"Appendicularia" 1415.77 "likely" "pelagic"
"Appendicularia" 1187.85 "likely" "pelagic"
"Appendicularia" 1133.7 "likely" "pelagic"
"Appendicularia" 1124.06 "likely" "pelagic"
"Appendicularia" 1103.89 "likely" "pelagic"
"Appendicularia" 1085.21 "likely" "pelagic"
"Appendicularia" 1079.38 "likely" "pelagic"
"Appendicularia" 1060.41 "likely" "pelagic"
"Appendicularia" 1052.47 "likely" "pelagic"
"Appendicularia" 1044.92 "likely" "pelagic"
"Appendicularia" 1040.51 "likely" "pelagic"
"Appendicularia" 977.78 "likely" "pelagic"
"Appendicularia" 965.93 "likely" "pelagic"
"Appendicularia" 921.41 "likely" "pelagic"
"Appendicularia" 908.95 "likely" "pelagic"
"Appendicularia" 897.67 "likely" "pelagic"
"Appendicularia" 854.18 "likely" "pelagic"
"Appendicularia" 785.94 "likely" "pelagic"
"Appendicularia" 776.99 "likely" "pelagic"
"Appendicularia" 765.42 "likely" "pelagic"
"Appendicularia" 756.33 "likely" "pelagic"
"Appendicularia" 742.73 "likely" "pelagic"
"Appendicularia" 737.62 "likely" "pelagic"
"Appendicularia" 719.83 "likely" "pelagic"
"Appendicularia" 703.28 "likely" "pelagic"
"Appendicularia" 693.14 "likely" "pelagic"
"Appendicularia" 642.57 "likely" "pelagic"
"Appendicularia" 638.29 "likely" "pelagic"
"Appendicularia" 627.18 "likely" "pelagic"
"Appendicularia" 609.07 "likely" "pelagic"
"Appendicularia" 600.8 "likely" "pelagic"
"Appendicularia" 586.79 "likely" "pelagic"
"Appendicularia" 578.52 "likely" "pelagic"
"Appendicularia" 575.75 "likely" "pelagic"
"Appendicularia" 550.79 "likely" "pelagic"
"Appendicularia" 545.43 "likely" "pelagic"
"Appendicularia" 541.15 "likely" "pelagic"
"Appendicularia" 525.61 "likely" "pelagic"
"Appendicularia" 520.21 "likely" "pelagic"
"Appendicularia" 499.69 "likely" "pelagic"
"Appendicularia" 494.23 "likely" "pelagic"
"Appendicularia" 474.82 "likely" "pelagic"
"Appendicularia" 467.55 "likely" "pelagic"
"Appendicularia" 465.22 "likely" "pelagic"
"Appendicularia" 452.87 "likely" "pelagic"
"Appendicularia" 450.3 "likely" "pelagic"
"Appendicularia" 445.3 "likely" "pelagic"
"Appendicularia" 442.89 "likely" "pelagic"
"Appendicularia" 441.66 "likely" "pelagic"
"Appendicularia" 439.14 "likely" "pelagic"
"Appendicularia" 432.99 "likely" "pelagic"
"Appendicularia" 428.64 "likely" "pelagic"
"Appendicularia" 424.96 "likely" "pelagic"
"Appendicularia" 422.36 "likely" "pelagic"
"Appendicularia" 416.18 "likely" "pelagic"
"Appendicularia" 416.18 "likely" "pelagic"
"Appendicularia" 413.6 "likely" "pelagic"
"Appendicularia" 411.28 "likely" "pelagic"
"Appendicularia" 406.12 "likely" "pelagic"
"Appendicularia" 399.62 "likely" "pelagic"
"Appendicularia" 396.32 "likely" "pelagic"
"Appendicularia" 384.78 "likely" "pelagic"
"Appendicularia" 381.45 "likely" "pelagic"
"Appendicularia" 379.21 "likely" "pelagic"
"Appendicularia" 378.25 "likely" "pelagic"
"Appendicularia" 363.99 "likely" "pelagic"
"Appendicularia" 361.66 "likely" "pelagic"
"Appendicularia" 357.63 "likely" "pelagic"
"Appendicularia" 352.63 "likely" "pelagic"
"Appendicularia" 351.53 "likely" "pelagic"
"Appendicularia" 350.25 "likely" "pelagic"
"Appendicularia" 346 "likely" "pelagic"
"Appendicularia" 343.65 "likely" "pelagic"
"Appendicularia" 341.33 "likely" "pelagic"
"Appendicularia" 338.81 "likely" "pelagic"
"Appendicularia" 334.39 "likely" "pelagic"
"Appendicularia" 328.47 "likely" "pelagic"
"Appendicularia" 325.57 "likely" "pelagic"
"Appendicularia" 321.92 "likely" "pelagic"
"Appendicularia" 319.6 "likely" "pelagic"
"Appendicularia" 318.22 "likely" "pelagic"
"Appendicularia" 315.21 "likely" "pelagic"
"Appendicularia" 311.42 "likely" "pelagic"
"Appendicularia" 309.1 "likely" "pelagic"
"Appendicularia" 307.51 "likely" "pelagic"
"Appendicularia" 300.49 "likely" "pelagic"
"Appendicularia" 292.24 "likely" "pelagic"
"Appendicularia" 288.44 "likely" "pelagic"
"Appendicularia" 284.74 "likely" "pelagic"
"Appendicularia" 282.05 "likely" "pelagic"
"Appendicularia" 280.31 "likely" "pelagic"
"Appendicularia" 272.56 "likely" "pelagic"
"Appendicularia" 265.83 "likely" "pelagic"
"Appendicularia" 264.59 "likely" "pelagic"
"Appendicularia" 259.84 "likely" "pelagic"
"Appendicularia" 207.78 "likely" "pelagic"
"Appendicularia" 203.95 "likely" "pelagic"
"Appendicularia" 190.11 "likely" "pelagic"
"Appendicularia" 188.8 "likely" "pelagic"
"Appendicularia" 187.35 "likely" "pelagic"
"Appendicularia" 182.94 "likely" "pelagic"
"Appendicularia" 179.75 "likely" "pelagic"
"Appendicularia" 175.48 "likely" "pelagic"
"Appendicularia" 171.73 "likely" "pelagic"
"Appendicularia" 164.41 "likely" "pelagic"
"Appendicularia" 163.69 "likely" "pelagic"
"Appendicularia" 161.97 "likely" "pelagic"
"Appendicularia" 160.56 "likely" "pelagic"
"Appendicularia" 157.96 "likely" "pelagic"
"Appendicularia" 157.96 "likely" "pelagic"
"Appendicularia" 144.84 "likely" "pelagic"
"Hydromedusae" 558.26 "bioluminescent" "pelagic"
"Hydromedusae" 651.55 "bioluminescent" "pelagic"
"Hydromedusae" 790.56 "bioluminescent" "pelagic"
"Hydromedusae" 396.32 "bioluminescent" "pelagic"
"Scyphozoa" 395.7 "bioluminescent" "pelagic"
"Scyphozoa" 404 "bioluminescent" "pelagic"
"Scyphozoa" 966.16 "bioluminescent" "pelagic"
"Scyphozoa" 1473.37 "bioluminescent" "pelagic"
"Scyphozoa" 491.52 "bioluminescent" "pelagic"
"Scyphozoa" 408.64 "bioluminescent" "pelagic"
"Siphonophora" 385.8 "bioluminescent" "pelagic"
"Siphonophora" 1029.75 "bioluminescent" "pelagic"
"Siphonophora" 1185.81 "bioluminescent" "pelagic"
"Siphonophora" 675.55 "bioluminescent" "pelagic"
"Appendicularia" 98.41 "unlikely" "pelagic"
"Appendicularia" 111.02 "unlikely" "pelagic"
"Appendicularia" 119.97 "unlikely" "pelagic"
"Appendicularia" 163.95 "unlikely" "pelagic"
"Appendicularia" 166.1 "unlikely" "pelagic"
"Appendicularia" 171.76 "unlikely" "pelagic"
"Appendicularia" 173.34 "unlikely" "pelagic"
"Appendicularia" 174.75 "unlikely" "pelagic"
"Appendicularia" 175.4 "unlikely" "pelagic"
"Appendicularia" 177.33 "unlikely" "pelagic"
"Appendicularia" 183.75 "unlikely" "pelagic"
"Appendicularia" 187.93 "unlikely" "pelagic"
"Appendicularia" 191.01 "unlikely" "pelagic"
"Appendicularia" 200.49 "unlikely" "pelagic"
"Appendicularia" 203.05 "unlikely" "pelagic"
"Appendicularia" 207.73 "unlikely" "pelagic"
"Appendicularia" 210.44 "unlikely" "pelagic"
"Appendicularia" 222.88 "unlikely" "pelagic"
"Appendicularia" 243.99 "unlikely" "pelagic"
"Appendicularia" 245.71 "unlikely" "pelagic"
"Appendicularia" 256.32 "unlikely" "pelagic"
"Appendicularia" 261.84 "unlikely" "pelagic"
"Appendicularia" 267.99 "unlikely" "pelagic"
"Appendicularia" 270.7 "unlikely" "pelagic"
"Appendicularia" 272.47 "unlikely" "pelagic"
"Appendicularia" 275.22 "unlikely" "pelagic"
"Appendicularia" 277.85 "unlikely" "pelagic"
"Appendicularia" 278.81 "unlikely" "pelagic"
"Appendicularia" 303.73 "unlikely" "pelagic"
"Appendicularia" 323.35 "unlikely" "pelagic"
"Appendicularia" 328.84 "unlikely" "pelagic"
"Appendicularia" 331.7 "unlikely" "pelagic"
"Appendicularia" 357.63 "unlikely" "pelagic"
"Appendicularia" 321.92 "unlikely" "pelagic"
"Appendicularia" 320.85 "unlikely" "pelagic"
"Appendicularia" 287.1 "unlikely" "pelagic"
"Appendicularia" 284.74 "unlikely" "pelagic"
"Appendicularia" 265.83 "unlikely" "pelagic"
"Appendicularia" 258.03 "unlikely" "pelagic"
"Appendicularia" 254.02 "unlikely" "pelagic"
"Appendicularia" 245.51 "unlikely" "pelagic"
"Appendicularia" 232.24 "unlikely" "pelagic"
"Appendicularia" 230.81 "unlikely" "pelagic"
"Appendicularia" 206.48 "unlikely" "pelagic"
"Appendicularia" 201.92 "unlikely" "pelagic"
"Appendicularia" 196.89 "unlikely" "pelagic"
"Appendicularia" 195.04 "unlikely" "pelagic"
"Appendicularia" 190.96 "unlikely" "pelagic"
"Appendicularia" 188.8 "unlikely" "pelagic"
"Appendicularia" 186.14 "unlikely" "pelagic"
"Appendicularia" 183.8 "unlikely" "pelagic"
"Appendicularia" 177.01 "unlikely" "pelagic"
"Appendicularia" 171.73 "unlikely" "pelagic"
"Appendicularia" 161.25 "unlikely" "pelagic"
"Appendicularia" 151.75 "unlikely" "pelagic"
"Appendicularia" 146.66 "unlikely" "pelagic"
"Appendicularia" 139.9 "unlikely" "pelagic"
"Appendicularia" 137.07 "unlikely" "pelagic"
"Appendicularia" 135.33 "unlikely" "pelagic"
"Appendicularia" 119.97 "unlikely" "pelagic"
"Appendicularia" 118.38 "unlikely" "pelagic"
"Ctenophora" 639.04 "bioluminescent" "pelagic"
"Ctenophora" 647.69 "bioluminescent" "pelagic"
"Ctenophora" 703.09 "bioluminescent" "pelagic"
"Ctenophora" 1473.43 "bioluminescent" "pelagic"
"Ctenophora" 1466.75 "bioluminescent" "pelagic"
"Ctenophora" 373.7 "bioluminescent" "pelagic"
"Ctenophora" 366.51 "bioluminescent" "pelagic"
"Fishes" 994.14 "unlikely" "pelagic"
"Fishes" 1184.63 "unlikely" "pelagic"
"Fishes" 1330.15 "unlikely" "pelagic"
"Fishes" 1368.51 "unlikely" "pelagic"
"Fishes" 1463.46 "unlikely" "pelagic"
"Fishes" 1611.75 "unlikely" "pelagic"
"Fishes" 991.39 "unlikely" "pelagic"
"Fishes" 595.28 "unlikely" "pelagic"
"Ctenophora" 30.21 "bioluminescent" "pelagic"
"Ctenophora" 197.34 "bioluminescent" "pelagic"
"Ctenophora" 309.73 "bioluminescent" "pelagic"
"Ctenophora" 361.37 "bioluminescent" "pelagic"
"Ctenophora" 366.16 "bioluminescent" "pelagic"
"Ctenophora" 380.57 "bioluminescent" "pelagic"
"Ctenophora" 568.5 "bioluminescent" "pelagic"
"Ctenophora" 578.86 "bioluminescent" "pelagic"
"Ctenophora" 584.07 "bioluminescent" "pelagic"
"Ctenophora" 622.1 "bioluminescent" "pelagic"
"Ctenophora" 653.72 "bioluminescent" "pelagic"
"Ctenophora" 731.74 "bioluminescent" "pelagic"
"Ctenophora" 777.88 "bioluminescent" "pelagic"
"Ctenophora" 801.29 "bioluminescent" "pelagic"
"Ctenophora" 806.62 "bioluminescent" "pelagic"
"Ctenophora" 819.45 "bioluminescent" "pelagic"
"Ctenophora" 841.76 "bioluminescent" "pelagic"
"Ctenophora" 862.28 "bioluminescent" "pelagic"
"Ctenophora" 866.7 "bioluminescent" "pelagic"
"Ctenophora" 903.14 "bioluminescent" "pelagic"
"Ctenophora" 907.42 "bioluminescent" "pelagic"
"Ctenophora" 985.47 "bioluminescent" "pelagic"
"Ctenophora" 1063.28 "bioluminescent" "pelagic"
"Ctenophora" 1312.13 "bioluminescent" "pelagic"
"Ctenophora" 284.74 "bioluminescent" "pelagic"
"Ctenophora" 201.12 "bioluminescent" "pelagic"
"Ctenophora" 31.62 "bioluminescent" "pelagic"
"Ctenophora" 32.36 "bioluminescent" "pelagic"
"Ctenophora" 96.19 "bioluminescent" "pelagic"
"Ctenophora" 718.07 "bioluminescent" "pelagic"
"Ctenophora" 241.05 "bioluminescent" "pelagic"
"Ctenophora" 226.89 "bioluminescent" "pelagic"
"Ctenophora" 223.77 "bioluminescent" "pelagic"
"Ctenophora" 213.12 "bioluminescent" "pelagic"
"Ctenophora" 184.49 "bioluminescent" "pelagic"
"Chaetognatha" 966.17 "bioluminescent" "pelagic"
"Chaetognatha" 969.03 "bioluminescent" "pelagic"
"Chaetognatha" 989.25 "bioluminescent" "pelagic"
"Chaetognatha" 997.45 "bioluminescent" "pelagic"
"Chaetognatha" 981.92 "bioluminescent" "pelagic"
"Chaetognatha" 998.21 "bioluminescent" "pelagic"
"Siphonophora" 240.55 "bioluminescent" "pelagic"
"Siphonophora" 738.91 "bioluminescent" "pelagic"
"Siphonophora" 780.01 "bioluminescent" "pelagic"
"Siphonophora" 802.22 "bioluminescent" "pelagic"
"Siphonophora" 935.99 "bioluminescent" "pelagic"
"Siphonophora" 1066.87 "bioluminescent" "pelagic"
"Siphonophora" 1195.34 "bioluminescent" "pelagic"
"Siphonophora" 1258.83 "bioluminescent" "pelagic"
"Siphonophora" 1345.63 "bioluminescent" "pelagic"
"Siphonophora" 1508.86 "bioluminescent" "pelagic"
"Siphonophora" 1464.68 "bioluminescent" "pelagic"
"Siphonophora" 1356.11 "bioluminescent" "pelagic"
"Siphonophora" 1189.98 "bioluminescent" "pelagic"
"Siphonophora" 593.87 "bioluminescent" "pelagic"
"Siphonophora" 546.83 "bioluminescent" "pelagic"
"Siphonophora" 500.94 "bioluminescent" "pelagic"
"Siphonophora" 455.25 "bioluminescent" "pelagic"
"Siphonophora" 373.7 "bioluminescent" "pelagic"
"Siphonophora" 356.26 "bioluminescent" "pelagic"
"Siphonophora" 338.81 "bioluminescent" "pelagic"
"Siphonophora" 187.35 "bioluminescent" "pelagic"
"Chaetognatha" 48.82 "unlikely" "pelagic"
"Chaetognatha" 49.15 "unlikely" "pelagic"
"Chaetognatha" 67.39 "unlikely" "pelagic"
"Chaetognatha" 80.34 "unlikely" "pelagic"
"Chaetognatha" 86.32 "unlikely" "pelagic"
"Chaetognatha" 91.66 "unlikely" "pelagic"
"Chaetognatha" 96.44 "unlikely" "pelagic"
"Chaetognatha" 102.68 "unlikely" "pelagic"
"Chaetognatha" 107.52 "unlikely" "pelagic"
"Chaetognatha" 143.05 "unlikely" "pelagic"
"Chaetognatha" 156.32 "unlikely" "pelagic"
"Chaetognatha" 168.42 "unlikely" "pelagic"
"Chaetognatha" 175.4 "unlikely" "pelagic"
"Chaetognatha" 182.08 "unlikely" "pelagic"
"Chaetognatha" 209.54 "unlikely" "pelagic"
"Chaetognatha" 221.75 "unlikely" "pelagic"
"Chaetognatha" 227.62 "unlikely" "pelagic"
"Chaetognatha" 235.02 "unlikely" "pelagic"
"Chaetognatha" 244.9 "unlikely" "pelagic"
"Chaetognatha" 247.4 "unlikely" "pelagic"
"Chaetognatha" 251.28 "unlikely" "pelagic"
"Chaetognatha" 253.13 "unlikely" "pelagic"
"Chaetognatha" 259.33 "unlikely" "pelagic"
"Chaetognatha" 288.49 "unlikely" "pelagic"
"Chaetognatha" 296.71 "unlikely" "pelagic"
"Chaetognatha" 309.73 "unlikely" "pelagic"
"Chaetognatha" 314.01 "unlikely" "pelagic"
"Chaetognatha" 333.18 "unlikely" "pelagic"
"Chaetognatha" 351.37 "unlikely" "pelagic"
"Chaetognatha" 354.11 "unlikely" "pelagic"
"Chaetognatha" 356.91 "unlikely" "pelagic"
"Chaetognatha" 366.96 "unlikely" "pelagic"
"Chaetognatha" 368.4 "unlikely" "pelagic"
"Chaetognatha" 373.72 "unlikely" "pelagic"
"Chaetognatha" 377.51 "unlikely" "pelagic"
"Chaetognatha" 390.23 "unlikely" "pelagic"
"Chaetognatha" 391.05 "unlikely" "pelagic"
"Chaetognatha" 401.1 "unlikely" "pelagic"
"Chaetognatha" 404 "unlikely" "pelagic"
"Chaetognatha" 406.44 "unlikely" "pelagic"
"Chaetognatha" 412.79 "unlikely" "pelagic"
"Chaetognatha" 414.15 "unlikely" "pelagic"
"Chaetognatha" 418.27 "unlikely" "pelagic"
"Chaetognatha" 430.2 "unlikely" "pelagic"
"Chaetognatha" 497.93 "unlikely" "pelagic"
"Chaetognatha" 508.24 "unlikely" "pelagic"
"Chaetognatha" 511.32 "unlikely" "pelagic"
"Chaetognatha" 520.21 "unlikely" "pelagic"
"Chaetognatha" 521 "unlikely" "pelagic"
"Chaetognatha" 540.48 "unlikely" "pelagic"
"Chaetognatha" 560.41 "unlikely" "pelagic"
"Chaetognatha" 684.49 "unlikely" "pelagic"
"Chaetognatha" 765.27 "unlikely" "pelagic"
"Chaetognatha" 811.9 "unlikely" "pelagic"
"Chaetognatha" 847.18 "unlikely" "pelagic"
"Chaetognatha" 900.96 "unlikely" "pelagic"
"Chaetognatha" 934.83 "unlikely" "pelagic"
"Chaetognatha" 943.44 "unlikely" "pelagic"
"Chaetognatha" 960.7 "unlikely" "pelagic"
"Chaetognatha" 965.07 "unlikely" "pelagic"
"Chaetognatha" 980.55 "unlikely" "pelagic"
"Chaetognatha" 997.71 "unlikely" "pelagic"
"Chaetognatha" 1039.27 "unlikely" "pelagic"
"Chaetognatha" 1047.82 "unlikely" "pelagic"
"Chaetognatha" 1074.08 "unlikely" "pelagic"
"Chaetognatha" 1076.47 "unlikely" "pelagic"
"Chaetognatha" 1081.29 "unlikely" "pelagic"
"Chaetognatha" 1087.32 "unlikely" "pelagic"
"Chaetognatha" 1121.56 "unlikely" "pelagic"
"Chaetognatha" 1144.19 "unlikely" "pelagic"
"Chaetognatha" 1146.54 "unlikely" "pelagic"
"Chaetognatha" 1165.76 "unlikely" "pelagic"
"Chaetognatha" 1175.23 "unlikely" "pelagic"
"Chaetognatha" 1181.1 "unlikely" "pelagic"
"Chaetognatha" 1222.05 "unlikely" "pelagic"
"Chaetognatha" 1301.09 "unlikely" "pelagic"
"Chaetognatha" 1313.66 "unlikely" "pelagic"
"Chaetognatha" 1312.21 "unlikely" "pelagic"
"Chaetognatha" 1290.6 "unlikely" "pelagic"
"Chaetognatha" 1321.18 "unlikely" "pelagic"
"Chaetognatha" 1343.17 "unlikely" "pelagic"
"Chaetognatha" 1380.33 "unlikely" "pelagic"
"Chaetognatha" 1388.76 "unlikely" "pelagic"
"Chaetognatha" 1400.9 "unlikely" "pelagic"
"Chaetognatha" 1432.89 "unlikely" "pelagic"
"Chaetognatha" 1449.01 "unlikely" "pelagic"
"Chaetognatha" 1452.86 "unlikely" "pelagic"
"Chaetognatha" 1460.89 "unlikely" "pelagic"
"Chaetognatha" 1480.87 "unlikely" "pelagic"
"Chaetognatha" 1506.06 "unlikely" "pelagic"
"Chaetognatha" 1546.75 "unlikely" "pelagic"
"Chaetognatha" 1568.4 "unlikely" "pelagic"
"Chaetognatha" 1547.19 "unlikely" "pelagic"
"Chaetognatha" 1392.27 "unlikely" "pelagic"
"Chaetognatha" 1389.86 "unlikely" "pelagic"
"Chaetognatha" 1370.17 "unlikely" "pelagic"
"Chaetognatha" 1221.2 "unlikely" "pelagic"
"Chaetognatha" 1212.98 "unlikely" "pelagic"
"Chaetognatha" 1112.29 "unlikely" "pelagic"
"Chaetognatha" 1080.28 "unlikely" "pelagic"
"Chaetognatha" 1071.62 "unlikely" "pelagic"
"Chaetognatha" 994.21 "unlikely" "pelagic"
"Chaetognatha" 965.93 "unlikely" "pelagic"
"Chaetognatha" 959.69 "unlikely" "pelagic"
"Chaetognatha" 936.22 "unlikely" "pelagic"
"Chaetognatha" 932.24 "unlikely" "pelagic"
"Chaetognatha" 900.52 "unlikely" "pelagic"
"Chaetognatha" 866.43 "unlikely" "pelagic"
"Chaetognatha" 859.58 "unlikely" "pelagic"
"Chaetognatha" 832.45 "unlikely" "pelagic"
"Chaetognatha" 631.36 "unlikely" "pelagic"
"Chaetognatha" 603.55 "unlikely" "pelagic"
"Chaetognatha" 589.63 "unlikely" "pelagic"
"Chaetognatha" 561.84 "unlikely" "pelagic"
"Chaetognatha" 529.74 "unlikely" "pelagic"
"Chaetognatha" 507.83 "unlikely" "pelagic"
"Chaetognatha" 491.52 "unlikely" "pelagic"
"Chaetognatha" 466.38 "unlikely" "pelagic"
"Chaetognatha" 462.69 "unlikely" "pelagic"
"Chaetognatha" 451.61 "unlikely" "pelagic"
"Chaetognatha" 446.61 "unlikely" "pelagic"
"Chaetognatha" 444.22 "unlikely" "pelagic"
"Chaetognatha" 427.4 "unlikely" "pelagic"
"Chaetognatha" 406.12 "unlikely" "pelagic"
"Chaetognatha" 398.56 "unlikely" "pelagic"
"Chaetognatha" 395.19 "unlikely" "pelagic"
"Chaetognatha" 393.23 "unlikely" "pelagic"
"Chaetognatha" 392.11 "unlikely" "pelagic"
"Chaetognatha" 391.07 "unlikely" "pelagic"
"Chaetognatha" 384.78 "unlikely" "pelagic"
"Chaetognatha" 378.25 "unlikely" "pelagic"
"Chaetognatha" 365.09 "unlikely" "pelagic"
"Chaetognatha" 363.99 "unlikely" "pelagic"
"Chaetognatha" 360.34 "unlikely" "pelagic"
"Chaetognatha" 356.26 "unlikely" "pelagic"
"Chaetognatha" 348.74 "unlikely" "pelagic"
"Chaetognatha" 342.53 "unlikely" "pelagic"
"Chaetognatha" 327.01 "unlikely" "pelagic"
"Chaetognatha" 323.07 "unlikely" "pelagic"
"Chaetognatha" 320.85 "unlikely" "pelagic"
"Chaetognatha" 313.77 "unlikely" "pelagic"
"Chaetognatha" 312.58 "unlikely" "pelagic"
"Chaetognatha" 310.36 "unlikely" "pelagic"
"Chaetognatha" 305.74 "unlikely" "pelagic"
"Chaetognatha" 294.82 "unlikely" "pelagic"
"Chaetognatha" 277.1 "unlikely" "pelagic"
"Chaetognatha" 274.69 "unlikely" "pelagic"
"Chaetognatha" 273.64 "unlikely" "pelagic"
"Chaetognatha" 273.64 "unlikely" "pelagic"
"Chaetognatha" 269.05 "unlikely" "pelagic"
"Chaetognatha" 262.49 "unlikely" "pelagic"
"Chaetognatha" 256.43 "unlikely" "pelagic"
"Chaetognatha" 252.73 "unlikely" "pelagic"
"Chaetognatha" 249.85 "unlikely" "pelagic"
"Chaetognatha" 238.13 "unlikely" "pelagic"
"Chaetognatha" 232.24 "unlikely" "pelagic"
"Chaetognatha" 229.43 "unlikely" "pelagic"
"Chaetognatha" 222.8 "unlikely" "pelagic"
"Chaetognatha" 220.04 "unlikely" "pelagic"
"Chaetognatha" 211.69 "unlikely" "pelagic"
"Chaetognatha" 207.39 "unlikely" "pelagic"
"Chaetognatha" 188.8 "unlikely" "pelagic"
"Chaetognatha" 186.14 "unlikely" "pelagic"
"Chaetognatha" 180.5 "unlikely" "pelagic"
"Chaetognatha" 174.37 "unlikely" "pelagic"
"Chaetognatha" 169.51 "unlikely" "pelagic"
"Chaetognatha" 159.63 "unlikely" "pelagic"
"Chaetognatha" 153.7 "unlikely" "pelagic"
"Chaetognatha" 142.53 "unlikely" "pelagic"
"Chaetognatha" 140.88 "unlikely" "pelagic"
"Chaetognatha" 129 "unlikely" "pelagic"
"Chaetognatha" 128.43 "unlikely" "pelagic"
"Chaetognatha" 120.88 "unlikely" "pelagic"
"Chaetognatha" 119.15 "unlikely" "pelagic"
"Cephalopoda" 454.38 "bioluminescent" "pelagic"
"Cephalopoda" 484.51 "bioluminescent" "pelagic"
"Siphonophora" 240.55 "bioluminescent" "pelagic"
"Siphonophora" 275.22 "bioluminescent" "pelagic"
"Siphonophora" 289.54 "bioluminescent" "pelagic"
"Siphonophora" 300.92 "bioluminescent" "pelagic"
"Siphonophora" 305.27 "bioluminescent" "pelagic"
"Siphonophora" 314.01 "bioluminescent" "pelagic"
"Siphonophora" 334.64 "bioluminescent" "pelagic"
"Siphonophora" 344.85 "bioluminescent" "pelagic"
"Siphonophora" 354.11 "bioluminescent" "pelagic"
"Siphonophora" 366.96 "bioluminescent" "pelagic"
"Siphonophora" 381.29 "bioluminescent" "pelagic"
"Siphonophora" 397.46 "bioluminescent" "pelagic"
"Siphonophora" 412.79 "bioluminescent" "pelagic"
"Siphonophora" 412.79 "bioluminescent" "pelagic"
"Siphonophora" 610.79 "bioluminescent" "pelagic"
"Siphonophora" 780.95 "bioluminescent" "pelagic"
"Siphonophora" 1376.66 "bioluminescent" "pelagic"
"Siphonophora" 1407.12 "bioluminescent" "pelagic"
"Siphonophora" 1549.57 "bioluminescent" "pelagic"
"Siphonophora" 1490.65 "bioluminescent" "pelagic"
"Siphonophora" 1440 "bioluminescent" "pelagic"
"Siphonophora" 490.05 "bioluminescent" "pelagic"
"Siphonophora" 351.53 "bioluminescent" "pelagic"
"Siphonophora" 340.13 "bioluminescent" "pelagic"
"Siphonophora" 335.88 "bioluminescent" "pelagic"
"Siphonophora" 331.06 "bioluminescent" "pelagic"
"Siphonophora" 311.42 "bioluminescent" "pelagic"
"Siphonophora" 285.9 "bioluminescent" "pelagic"
"Siphonophora" 274.69 "bioluminescent" "pelagic"
"Siphonophora" 270.96 "bioluminescent" "pelagic"
"Siphonophora" 262.49 "bioluminescent" "pelagic"
"Siphonophora" 233.68 "bioluminescent" "pelagic"
"Siphonophora" 193.08 "bioluminescent" "pelagic"
"Pteropoda" 1296.92 "non-bioluminescent" "pelagic"
"Pteropoda" 1608.65 "non-bioluminescent" "pelagic"
"Hydromedusae" 392.56 "bioluminescent" "pelagic"
"Hydromedusae" 456.43 "bioluminescent" "pelagic"
"Hydromedusae" 432.99 "bioluminescent" "pelagic"
"Hydromedusae" 394.15 "bioluminescent" "pelagic"
"Hydromedusae" 341.33 "bioluminescent" "pelagic"
"Fishes" 369.13 "bioluminescent" "pelagic"
"Fishes" 369.86 "bioluminescent" "pelagic"
"Fishes" 394.84 "bioluminescent" "pelagic"
"Fishes" 503.54 "bioluminescent" "pelagic"
"Fishes" 509.79 "bioluminescent" "pelagic"
"Fishes" 514.32 "bioluminescent" "pelagic"
"Fishes" 534.48 "bioluminescent" "pelagic"
"Fishes" 536.05 "bioluminescent" "pelagic"
"Fishes" 543.47 "bioluminescent" "pelagic"
"Fishes" 549.34 "bioluminescent" "pelagic"
"Fishes" 661.63 "bioluminescent" "pelagic"
"Fishes" 763.23 "bioluminescent" "pelagic"
"Fishes" 978.96 "bioluminescent" "pelagic"
"Fishes" 1411.92 "bioluminescent" "pelagic"
"Fishes" 1062.43 "bioluminescent" "pelagic"
"Fishes" 517.36 "bioluminescent" "pelagic"
"Fishes" 479.73 "bioluminescent" "pelagic"
"Fishes" 470.06 "bioluminescent" "pelagic"
"Fishes" 461.52 "bioluminescent" "pelagic"
"Fishes" 434.26 "bioluminescent" "pelagic"
"Fishes" 252.73 "bioluminescent" "pelagic"
"Fishes" 239.6 "bioluminescent" "pelagic"
"Ctenophora" 25.51 "likely" "pelagic"
"Ctenophora" 27.77 "likely" "pelagic"
"Ctenophora" 28.85 "likely" "pelagic"
"Ctenophora" 37.39 "likely" "pelagic"
"Ctenophora" 48.28 "likely" "pelagic"
"Ctenophora" 337.62 "likely" "pelagic"
"Ctenophora" 464.22 "likely" "pelagic"
"Ctenophora" 505.23 "likely" "pelagic"
"Ctenophora" 509.02 "likely" "pelagic"
"Ctenophora" 514.32 "likely" "pelagic"
"Ctenophora" 515.05 "likely" "pelagic"
"Ctenophora" 593.95 "likely" "pelagic"
"Ctenophora" 685.81 "likely" "pelagic"
"Ctenophora" 715.55 "likely" "pelagic"
"Ctenophora" 733.01 "likely" "pelagic"
"Ctenophora" 1056.11 "likely" "pelagic"
"Ctenophora" 1408.29 "likely" "pelagic"
"Ctenophora" 1431.57 "likely" "pelagic"
"Ctenophora" 1015.5 "likely" "pelagic"
"Ctenophora" 953.82 "likely" "pelagic"
"Ctenophora" 445.3 "likely" "pelagic"
"Ctenophora" 412.44 "likely" "pelagic"
"Ctenophora" 353.86 "likely" "pelagic"
"Ctenophora" 293.35 "likely" "pelagic"
"Ctenophora" 249.85 "likely" "pelagic"
"Ctenophora" 224.72 "likely" "pelagic"
"Ctenophora" 220.86 "likely" "pelagic"
"Ctenophora" 199.91 "likely" "pelagic"
"Ctenophora" 318.07 "bioluminescent" "pelagic"
"Siphonophora" 471.23 "bioluminescent" "pelagic"
"Siphonophora" 426.11 "bioluminescent" "pelagic"
"Thaliacea" 537.54 "unlikely" "pelagic"
"Thaliacea" 669.1 "unlikely" "pelagic"
"Thaliacea" 749.18 "unlikely" "pelagic"
"Thaliacea" 832.16 "unlikely" "pelagic"
"Thaliacea" 928.41 "unlikely" "pelagic"
"Thaliacea" 960.7 "unlikely" "pelagic"
"Thaliacea" 973.37 "unlikely" "pelagic"
"Thaliacea" 986.73 "unlikely" "pelagic"
"Thaliacea" 998.11 "unlikely" "pelagic"
"Thaliacea" 997.64 "unlikely" "pelagic"
"Thaliacea" 978.07 "unlikely" "pelagic"
"Thaliacea" 975.12 "unlikely" "pelagic"
"Thaliacea" 1153.72 "unlikely" "pelagic"
"Thaliacea" 1158.59 "unlikely" "pelagic"
"Thaliacea" 1169.36 "unlikely" "pelagic"
"Thaliacea" 1175.23 "unlikely" "pelagic"
"Thaliacea" 1191.66 "unlikely" "pelagic"
"Thaliacea" 1209.84 "unlikely" "pelagic"
"Thaliacea" 1212.29 "unlikely" "pelagic"
"Thaliacea" 1228.1 "unlikely" "pelagic"
"Thaliacea" 1234.13 "unlikely" "pelagic"
"Thaliacea" 1243.82 "unlikely" "pelagic"
"Thaliacea" 1249.78 "unlikely" "pelagic"
"Thaliacea" 1252.85 "unlikely" "pelagic"
"Thaliacea" 1272.82 "unlikely" "pelagic"
"Thaliacea" 1280.44 "unlikely" "pelagic"
"Thaliacea" 1312.54 "unlikely" "pelagic"
"Thaliacea" 1310.72 "unlikely" "pelagic"
"Thaliacea" 1290.81 "unlikely" "pelagic"
"Thaliacea" 1294.67 "unlikely" "pelagic"
"Thaliacea" 1351.96 "unlikely" "pelagic"
"Thaliacea" 1358.55 "unlikely" "pelagic"
"Thaliacea" 1371.9 "unlikely" "pelagic"
"Thaliacea" 1394.88 "unlikely" "pelagic"
"Thaliacea" 1396.17 "unlikely" "pelagic"
"Thaliacea" 1398.63 "unlikely" "pelagic"
"Thaliacea" 1400.9 "unlikely" "pelagic"
"Thaliacea" 1413.18 "unlikely" "pelagic"
"Thaliacea" 1426.72 "unlikely" "pelagic"
"Thaliacea" 1427.87 "unlikely" "pelagic"
"Thaliacea" 1430.56 "unlikely" "pelagic"
"Thaliacea" 1477.2 "unlikely" "pelagic"
"Thaliacea" 1514.59 "unlikely" "pelagic"
"Thaliacea" 1525.63 "unlikely" "pelagic"
"Thaliacea" 1568.75 "unlikely" "pelagic"
"Thaliacea" 1577.37 "unlikely" "pelagic"
"Thaliacea" 1579.73 "unlikely" "pelagic"
"Thaliacea" 1591.8 "unlikely" "pelagic"
"Thaliacea" 1609.86 "unlikely" "pelagic"
"Thaliacea" 1584.38 "unlikely" "pelagic"
"Thaliacea" 1568.76 "unlikely" "pelagic"
"Thaliacea" 1568.25 "unlikely" "pelagic"
"Thaliacea" 1545.05 "unlikely" "pelagic"
"Thaliacea" 1538.71 "unlikely" "pelagic"
"Thaliacea" 1534.59 "unlikely" "pelagic"
"Thaliacea" 1401.8 "unlikely" "pelagic"
"Thaliacea" 1391.06 "unlikely" "pelagic"
"Thaliacea" 1381.84 "unlikely" "pelagic"
"Thaliacea" 1374.8 "unlikely" "pelagic"
"Thaliacea" 1303.4 "unlikely" "pelagic"
"Thaliacea" 1295.1 "unlikely" "pelagic"
"Thaliacea" 1280.14 "unlikely" "pelagic"
"Thaliacea" 1160.69 "unlikely" "pelagic"
"Thaliacea" 1143.14 "unlikely" "pelagic"
"Thaliacea" 1134.65 "unlikely" "pelagic"
"Thaliacea" 1097.43 "unlikely" "pelagic"
"Thaliacea" 1092.1 "unlikely" "pelagic"
"Thaliacea" 1069.38 "unlikely" "pelagic"
"Thaliacea" 1045.97 "unlikely" "pelagic"
"Thaliacea" 946.38 "unlikely" "pelagic"
"Thaliacea" 936.2 "unlikely" "pelagic"
"Thaliacea" 928.56 "unlikely" "pelagic"
"Thaliacea" 767.93 "unlikely" "pelagic"
"Thaliacea" 753.82 "unlikely" "pelagic"
"Thaliacea" 483.48 "unlikely" "pelagic"
"Thaliacea" 379.21 "unlikely" "pelagic"
"Thaliacea" 371.39 "unlikely" "pelagic"
"Thaliacea" 362.83 "unlikely" "pelagic"
"Thaliacea" 619.75 "non-bioluminescent" "pelagic"
"Thaliacea" 724.75 "non-bioluminescent" "pelagic"
"Thaliacea" 968.17 "non-bioluminescent" "pelagic"
"Thaliacea" 1125.05 "non-bioluminescent" "pelagic"
"Thaliacea" 819.13 "non-bioluminescent" "pelagic"
"Thaliacea" 726.83 "non-bioluminescent" "pelagic"
"Thaliacea" 261.37 "bioluminescent" "pelagic"
"Cephalopoda" 257.77 "bioluminescent" "pelagic"
"Cephalopoda" 293.92 "bioluminescent" "pelagic"
"Cephalopoda" 299.53 "bioluminescent" "pelagic"
"Cephalopoda" 356 "bioluminescent" "pelagic"
"Cephalopoda" 362.25 "bioluminescent" "pelagic"
"Cephalopoda" 365.37 "bioluminescent" "pelagic"
"Cephalopoda" 371.54 "bioluminescent" "pelagic"
"Cephalopoda" 379.73 "bioluminescent" "pelagic"
"Cephalopoda" 412.79 "bioluminescent" "pelagic"
"Cephalopoda" 416.92 "bioluminescent" "pelagic"
"Cephalopoda" 466.07 "bioluminescent" "pelagic"
"Cephalopoda" 491.52 "bioluminescent" "pelagic"
"Cephalopoda" 501.79 "bioluminescent" "pelagic"
"Cephalopoda" 505.96 "bioluminescent" "pelagic"
"Cephalopoda" 517.23 "bioluminescent" "pelagic"
"Cephalopoda" 523.22 "bioluminescent" "pelagic"
"Cephalopoda" 524.79 "bioluminescent" "pelagic"
"Cephalopoda" 527.77 "bioluminescent" "pelagic"
"Cephalopoda" 563.37 "bioluminescent" "pelagic"
"Cephalopoda" 564.12 "bioluminescent" "pelagic"
"Cephalopoda" 570.45 "bioluminescent" "pelagic"
"Cephalopoda" 573.59 "bioluminescent" "pelagic"
"Cephalopoda" 591.67 "bioluminescent" "pelagic"
"Cephalopoda" 656.7 "bioluminescent" "pelagic"
"Hydromedusae" 479.39 "bioluminescent" "pelagic"
"Hydromedusae" 459 "bioluminescent" "pelagic"
"Hydromedusae" 388.93 "bioluminescent" "pelagic"
"Chaetognatha" 1112.12 "bioluminescent" "pelagic"
"Chaetognatha" 1257.57 "bioluminescent" "pelagic"
"Chaetognatha" 1464.75 "bioluminescent" "pelagic"
"Chaetognatha" 1468.41 "bioluminescent" "pelagic"
"Chaetognatha" 1487.07 "bioluminescent" "pelagic"
"Chaetognatha" 1503.56 "bioluminescent" "pelagic"
"Chaetognatha" 1588.88 "bioluminescent" "pelagic"
"Chaetognatha" 1568.45 "bioluminescent" "pelagic"
"Chaetognatha" 1566.73 "bioluminescent" "pelagic"
"Chaetognatha" 1565.99 "bioluminescent" "pelagic"
"Chaetognatha" 1172.25 "bioluminescent" "pelagic"
"Chaetognatha" 1083.07 "bioluminescent" "pelagic"
"Crustacea" 97.52 "bioluminescent" "pelagic"
"Crustacea" 95.97 "bioluminescent" "pelagic"
"Crustacea" 96.25 "bioluminescent" "pelagic"
"Crustacea" 99.79 "bioluminescent" "pelagic"
"Crustacea" 103.31 "bioluminescent" "pelagic"
"Crustacea" 111.02 "bioluminescent" "pelagic"
"Crustacea" 117.34 "bioluminescent" "pelagic"
"Crustacea" 122.56 "bioluminescent" "pelagic"
"Crustacea" 127.92 "bioluminescent" "pelagic"
"Crustacea" 132.77 "bioluminescent" "pelagic"
"Crustacea" 191.44 "bioluminescent" "pelagic"
"Crustacea" 252.49 "bioluminescent" "pelagic"
"Crustacea" 306.69 "bioluminescent" "pelagic"
"Crustacea" 430.2 "bioluminescent" "pelagic"
"Crustacea" 470.02 "bioluminescent" "pelagic"
"Crustacea" 524.07 "bioluminescent" "pelagic"
"Crustacea" 554.6 "bioluminescent" "pelagic"
"Crustacea" 289.74 "bioluminescent" "pelagic"
"Crustacea" 267.29 "bioluminescent" "pelagic"
"Hydromedusae" 217.88 "bioluminescent" "pelagic"
"Siphonophora" 485.39 "bioluminescent" "pelagic"
"Cephalopoda" 530.81 "bioluminescent" "pelagic"
"Cephalopoda" 505.96 "non-bioluminescent" "pelagic"
"Cephalopoda" 556.11 "non-bioluminescent" "pelagic"
"Cephalopoda" 636.45 "non-bioluminescent" "pelagic"
"Cephalopoda" 719.34 "non-bioluminescent" "pelagic"
"Cephalopoda" 899.88 "non-bioluminescent" "pelagic"
"Cephalopoda" 850.1 "non-bioluminescent" "pelagic"
"Cephalopoda" 832.45 "non-bioluminescent" "pelagic"
"Cephalopoda" 740.43 "non-bioluminescent" "pelagic"
"Siphonophora" 312.58 "bioluminescent" "pelagic"
"Hydromedusae" 366.96 "bioluminescent" "pelagic"
"Hydromedusae" 939.02 "bioluminescent" "pelagic"
"Hydromedusae" 439.14 "bioluminescent" "pelagic"
"Hydromedusae" 386.71 "bioluminescent" "pelagic"
"Rhizaria" 159.42 "non-bioluminescent" "pelagic"
"Rhizaria" 336.06 "non-bioluminescent" "pelagic"
"Rhizaria" 369.13 "non-bioluminescent" "pelagic"
"Rhizaria" 401.88 "non-bioluminescent" "pelagic"
"Rhizaria" 407.6 "non-bioluminescent" "pelagic"
"Rhizaria" 529.35 "non-bioluminescent" "pelagic"
"Rhizaria" 320.85 "non-bioluminescent" "pelagic"
"Rhizaria" 319.6 "non-bioluminescent" "pelagic"
"Rhizaria" 307.51 "non-bioluminescent" "pelagic"
"Rhizaria" 301.57 "non-bioluminescent" "pelagic"
"Rhizaria" 296.53 "non-bioluminescent" "pelagic"
"Rhizaria" 293.35 "non-bioluminescent" "pelagic"
"Rhizaria" 287.1 "non-bioluminescent" "pelagic"
"Rhizaria" 242.53 "non-bioluminescent" "pelagic"
"Rhizaria" 197.58 "non-bioluminescent" "pelagic"
"Rhizaria" 160.56 "non-bioluminescent" "pelagic"
"Ctenophora" 100.66 "non-bioluminescent" "pelagic"
"Ctenophora" 143.05 "non-bioluminescent" "pelagic"
"Ctenophora" 146.61 "non-bioluminescent" "pelagic"
"Ctenophora" 153.25 "non-bioluminescent" "pelagic"
"Ctenophora" 162.76 "non-bioluminescent" "pelagic"
"Ctenophora" 179.09 "non-bioluminescent" "pelagic"
"Ctenophora" 180.39 "non-bioluminescent" "pelagic"
"Ctenophora" 182.08 "non-bioluminescent" "pelagic"
"Ctenophora" 182.64 "non-bioluminescent" "pelagic"
"Ctenophora" 187.39 "non-bioluminescent" "pelagic"
"Ctenophora" 193.69 "non-bioluminescent" "pelagic"
"Ctenophora" 195.8 "non-bioluminescent" "pelagic"
"Ctenophora" 197.34 "non-bioluminescent" "pelagic"
"Ctenophora" 198.1 "non-bioluminescent" "pelagic"
"Ctenophora" 199.62 "non-bioluminescent" "pelagic"
"Ctenophora" 208.59 "non-bioluminescent" "pelagic"
"Ctenophora" 209.54 "non-bioluminescent" "pelagic"
"Ctenophora" 216.99 "non-bioluminescent" "pelagic"
"Ctenophora" 219.66 "non-bioluminescent" "pelagic"
"Ctenophora" 232.49 "non-bioluminescent" "pelagic"
"Ctenophora" 250.66 "non-bioluminescent" "pelagic"
"Ctenophora" 255.15 "non-bioluminescent" "pelagic"
"Ctenophora" 261.84 "non-bioluminescent" "pelagic"
"Ctenophora" 263.57 "non-bioluminescent" "pelagic"
"Ctenophora" 266.22 "non-bioluminescent" "pelagic"
"Ctenophora" 267.99 "non-bioluminescent" "pelagic"
"Ctenophora" 268.85 "non-bioluminescent" "pelagic"
"Ctenophora" 276.95 "non-bioluminescent" "pelagic"
"Ctenophora" 320.71 "non-bioluminescent" "pelagic"
"Ctenophora" 352.42 "non-bioluminescent" "pelagic"
"Ctenophora" 217.3 "non-bioluminescent" "pelagic"
"Ctenophora" 214.85 "non-bioluminescent" "pelagic"
"Ctenophora" 195.04 "non-bioluminescent" "pelagic"
"Ctenophora" 192.29 "non-bioluminescent" "pelagic"
"Ctenophora" 190.96 "non-bioluminescent" "pelagic"
"Ctenophora" 190.11 "non-bioluminescent" "pelagic"
"Ctenophora" 184.49 "non-bioluminescent" "pelagic"
"Ctenophora" 181.21 "non-bioluminescent" "pelagic"
"Ctenophora" 177.01 "non-bioluminescent" "pelagic"
"Ctenophora" 176.33 "non-bioluminescent" "pelagic"
"Ctenophora" 174.37 "non-bioluminescent" "pelagic"
"Ctenophora" 165.5 "non-bioluminescent" "pelagic"
"Ctenophora" 161.97 "non-bioluminescent" "pelagic"
"Ctenophora" 161.25 "non-bioluminescent" "pelagic"
"Ctenophora" 156.75 "non-bioluminescent" "pelagic"
"Ctenophora" 151.06 "non-bioluminescent" "pelagic"
"Ctenophora" 130.4 "non-bioluminescent" "pelagic"
"Hydromedusae" 1474.69 "undefined" "Other substrates"
"Hydromedusae" 1037.53 "undefined" "Other substrates"
"Ctenophora" 744.49 "bioluminescent" "pelagic"
"Ctenophora" 778.96 "bioluminescent" "pelagic"
"Ctenophora" 814.09 "bioluminescent" "pelagic"
"Crustacea" 471.8 "non-bioluminescent" "pelagic"
"Siphonophora" 95.93 "bioluminescent" "pelagic"
"Siphonophora" 198.86 "bioluminescent" "pelagic"
"Siphonophora" 226.89 "bioluminescent" "pelagic"
"Siphonophora" 122.46 "bioluminescent" "pelagic"
"Hydromedusae" 36.4 "bioluminescent" "pelagic"
"Fishes" 284.22 "unlikely" "pelagic"
"Fishes" 411.47 "unlikely" "pelagic"
"Fishes" 554.6 "unlikely" "pelagic"
"Fishes" 665.4 "unlikely" "pelagic"
"Fishes" 577.21 "unlikely" "pelagic"
"Ctenophora" 24.45 "bioluminescent" "pelagic"
"Ctenophora" 689.31 "bioluminescent" "pelagic"
"Appendicularia" 421.18 "bioluminescent" "pelagic"
"Appendicularia" 430.2 "bioluminescent" "pelagic"
"Appendicularia" 435.98 "bioluminescent" "pelagic"
"Appendicularia" 487.41 "bioluminescent" "pelagic"
"Appendicularia" 492.98 "bioluminescent" "pelagic"
"Appendicularia" 516.52 "bioluminescent" "pelagic"
"Appendicularia" 1004.21 "bioluminescent" "pelagic"
"Appendicularia" 1394.88 "bioluminescent" "pelagic"
"Appendicularia" 748.63 "bioluminescent" "pelagic"
"Appendicularia" 582.69 "bioluminescent" "pelagic"
"Appendicularia" 456.43 "bioluminescent" "pelagic"
"Appendicularia" 400.83 "bioluminescent" "pelagic"
"Crustacea" 601.61 "non-bioluminescent" "pelagic"
"Crustacea" 1276.14 "non-bioluminescent" "pelagic"
"Crustacea" 1168.05 "non-bioluminescent" "pelagic"
"Crustacea" 588.75 "non-bioluminescent" "pelagic"
"Crustacea" 723.63 "non-bioluminescent" "pelagic"
"Fishes" 293.92 "bioluminescent" "pelagic"
"Fishes" 298.09 "bioluminescent" "pelagic"
"Fishes" 337.62 "bioluminescent" "pelagic"
"Fishes" 346.3 "bioluminescent" "pelagic"
"Fishes" 352.42 "bioluminescent" "pelagic"
"Fishes" 354.11 "bioluminescent" "pelagic"
"Fishes" 356 "bioluminescent" "pelagic"
"Fishes" 358.71 "bioluminescent" "pelagic"
"Fishes" 360.54 "bioluminescent" "pelagic"
"Fishes" 363.83 "bioluminescent" "pelagic"
"Fishes" 370.87 "bioluminescent" "pelagic"
"Fishes" 376 "bioluminescent" "pelagic"
"Fishes" 376.74 "bioluminescent" "pelagic"
"Fishes" 378.28 "bioluminescent" "pelagic"
"Fishes" 379.06 "bioluminescent" "pelagic"
"Fishes" 379.73 "bioluminescent" "pelagic"
"Fishes" 382.03 "bioluminescent" "pelagic"
"Fishes" 383.57 "bioluminescent" "pelagic"
"Fishes" 386.59 "bioluminescent" "pelagic"
"Fishes" 388.69 "bioluminescent" "pelagic"
"Fishes" 393.29 "bioluminescent" "pelagic"
"Fishes" 399.2 "bioluminescent" "pelagic"
"Fishes" 400.08 "bioluminescent" "pelagic"
"Fishes" 406.44 "bioluminescent" "pelagic"
"Fishes" 410.21 "bioluminescent" "pelagic"
"Fishes" 418.27 "bioluminescent" "pelagic"
"Fishes" 426.5 "bioluminescent" "pelagic"
"Fishes" 432.07 "bioluminescent" "pelagic"
"Fishes" 437.89 "bioluminescent" "pelagic"
"Fishes" 443.77 "bioluminescent" "pelagic"
"Fishes" 445.68 "bioluminescent" "pelagic"
"Fishes" 453.53 "bioluminescent" "pelagic"
"Fishes" 454.38 "bioluminescent" "pelagic"
"Fishes" 458.3 "bioluminescent" "pelagic"
"Fishes" 462.22 "bioluminescent" "pelagic"
"Fishes" 470.02 "bioluminescent" "pelagic"
"Fishes" 502.67 "bioluminescent" "pelagic"
"Fishes" 593.08 "bioluminescent" "pelagic"
"Fishes" 604.35 "bioluminescent" "pelagic"
"Fishes" 606.96 "bioluminescent" "pelagic"
"Fishes" 609.36 "bioluminescent" "pelagic"
"Fishes" 947.74 "bioluminescent" "pelagic"
"Fishes" 591.1 "bioluminescent" "pelagic"
"Fishes" 567.36 "bioluminescent" "pelagic"
"Fishes" 559.03 "bioluminescent" "pelagic"
"Fishes" 554.96 "bioluminescent" "pelagic"
"Fishes" 361.66 "bioluminescent" "pelagic"
"Fishes" 360.34 "bioluminescent" "pelagic"
"Fishes" 352.63 "bioluminescent" "pelagic"
"Fishes" 343.65 "bioluminescent" "pelagic"
"Fishes" 316.61 "bioluminescent" "pelagic"
"Fishes" 289.74 "bioluminescent" "pelagic"
"Fishes" 242.53 "bioluminescent" "pelagic"
"Crustacea" 451.52 "undefined" "pelagic"
"Crustacea" 548.65 "undefined" "pelagic"
"Crustacea" 556.75 "undefined" "pelagic"
"Crustacea" 580.67 "undefined" "pelagic"
"Crustacea" 661.63 "undefined" "pelagic"
"Crustacea" 715.55 "undefined" "pelagic"
"Crustacea" 729.47 "undefined" "pelagic"
"Crustacea" 733.01 "undefined" "pelagic"
"Crustacea" 742.31 "undefined" "pelagic"
"Crustacea" 752.09 "undefined" "pelagic"
"Crustacea" 765.27 "undefined" "pelagic"
"Crustacea" 774.63 "undefined" "pelagic"
"Crustacea" 782.08 "undefined" "pelagic"
"Crustacea" 794.88 "undefined" "pelagic"
"Crustacea" 799.18 "undefined" "pelagic"
"Crustacea" 804.46 "undefined" "pelagic"
"Crustacea" 824.73 "undefined" "pelagic"
"Crustacea" 834.33 "undefined" "pelagic"
"Crustacea" 846.11 "undefined" "pelagic"
"Crustacea" 859.13 "undefined" "pelagic"
"Crustacea" 879.57 "undefined" "pelagic"
"Crustacea" 892.33 "undefined" "pelagic"
"Crustacea" 895.63 "undefined" "pelagic"
"Crustacea" 900.96 "undefined" "pelagic"
"Crustacea" 902.01 "undefined" "pelagic"
"Crustacea" 917.13 "undefined" "pelagic"
"Crustacea" 924.06 "undefined" "pelagic"
"Crustacea" 926.27 "undefined" "pelagic"
"Crustacea" 963.98 "undefined" "pelagic"
"Crustacea" 980.55 "undefined" "pelagic"
"Crustacea" 978.31 "undefined" "pelagic"
"Crustacea" 977.33 "undefined" "pelagic"
"Crustacea" 979.01 "undefined" "pelagic"
"Crustacea" 1001.83 "undefined" "pelagic"
"Crustacea" 1007.77 "undefined" "pelagic"
"Crustacea" 1020.22 "undefined" "pelagic"
"Crustacea" 1027.35 "undefined" "pelagic"
"Crustacea" 1057.35 "undefined" "pelagic"
"Crustacea" 1062.14 "undefined" "pelagic"
"Crustacea" 1080.11 "undefined" "pelagic"
"Crustacea" 1095.7 "undefined" "pelagic"
"Crustacea" 1102.66 "undefined" "pelagic"
"Crustacea" 1111.05 "undefined" "pelagic"
"Crustacea" 1116.85 "undefined" "pelagic"
"Crustacea" 1144.19 "undefined" "pelagic"
"Crustacea" 1163.34 "undefined" "pelagic"
"Crustacea" 1172.93 "undefined" "pelagic"
"Crustacea" 1176.52 "undefined" "pelagic"
"Crustacea" 1182.29 "undefined" "pelagic"
"Crustacea" 1189.27 "undefined" "pelagic"
"Crustacea" 1192.88 "undefined" "pelagic"
"Crustacea" 1207.4 "undefined" "pelagic"
"Crustacea" 1224.46 "undefined" "pelagic"
"Crustacea" 1228.1 "undefined" "pelagic"
"Crustacea" 1229.2 "undefined" "pelagic"
"Crustacea" 1240.13 "undefined" "pelagic"
"Crustacea" 1262.43 "undefined" "pelagic"
"Crustacea" 1264.83 "undefined" "pelagic"
"Crustacea" 1277.14 "undefined" "pelagic"
"Crustacea" 1281.49 "undefined" "pelagic"
"Crustacea" 1307.73 "undefined" "pelagic"
"Crustacea" 1312.99 "undefined" "pelagic"
"Crustacea" 1324.64 "undefined" "pelagic"
"Crustacea" 1349.45 "undefined" "pelagic"
"Crustacea" 1351.96 "undefined" "pelagic"
"Crustacea" 1356.49 "undefined" "pelagic"
"Crustacea" 1359.57 "undefined" "pelagic"
"Crustacea" 1370.79 "undefined" "pelagic"
"Crustacea" 1381.51 "undefined" "pelagic"
"Crustacea" 1403.45 "undefined" "pelagic"
"Crustacea" 1404.71 "undefined" "pelagic"
"Crustacea" 1410.7 "undefined" "pelagic"
"Crustacea" 1413.18 "undefined" "pelagic"
"Crustacea" 1415.5 "undefined" "pelagic"
"Crustacea" 1426.72 "undefined" "pelagic"
"Crustacea" 1429.1 "undefined" "pelagic"
"Crustacea" 1434.05 "undefined" "pelagic"
"Crustacea" 1437.79 "undefined" "pelagic"
"Crustacea" 1447.92 "undefined" "pelagic"
"Crustacea" 1453.99 "undefined" "pelagic"
"Crustacea" 1457.25 "undefined" "pelagic"
"Crustacea" 1459.7 "undefined" "pelagic"
"Crustacea" 1472.21 "undefined" "pelagic"
"Crustacea" 1478.49 "undefined" "pelagic"
"Crustacea" 1519.35 "undefined" "pelagic"
"Crustacea" 1531.83 "undefined" "pelagic"
"Crustacea" 1536.9 "undefined" "pelagic"
"Crustacea" 1545.49 "undefined" "pelagic"
"Crustacea" 1573.56 "undefined" "pelagic"
"Crustacea" 1578.44 "undefined" "pelagic"
"Crustacea" 1589.37 "undefined" "pelagic"
"Crustacea" 1591.8 "undefined" "pelagic"
"Crustacea" 1605.14 "undefined" "pelagic"
"Crustacea" 1587.41 "undefined" "pelagic"
"Crustacea" 1557.4 "undefined" "pelagic"
"Crustacea" 1541.95 "undefined" "pelagic"
"Crustacea" 1535.63 "undefined" "pelagic"
"Crustacea" 1524.91 "undefined" "pelagic"
"Crustacea" 1482.75 "undefined" "pelagic"
"Crustacea" 1471.97 "undefined" "pelagic"
"Crustacea" 1459.35 "undefined" "pelagic"
"Crustacea" 1452.99 "undefined" "pelagic"
"Crustacea" 1446.57 "undefined" "pelagic"
"Crustacea" 1427.32 "undefined" "pelagic"
"Crustacea" 1400.59 "undefined" "pelagic"
"Crustacea" 1398.11 "undefined" "pelagic"
"Crustacea" 1391.06 "undefined" "pelagic"
"Crustacea" 1387.49 "undefined" "pelagic"
"Crustacea" 1364.28 "undefined" "pelagic"
"Crustacea" 1338.8 "undefined" "pelagic"
"Crustacea" 1223.22 "undefined" "pelagic"
"Crustacea" 1191.53 "undefined" "pelagic"
"Crustacea" 1162.79 "undefined" "pelagic"
"Crustacea" 1127.25 "undefined" "pelagic"
"Crustacea" 1120.81 "undefined" "pelagic"
"Crustacea" 1102.75 "undefined" "pelagic"
"Crustacea" 1095.26 "undefined" "pelagic"
"Crustacea" 1080.28 "undefined" "pelagic"
"Crustacea" 1074.79 "undefined" "pelagic"
"Crustacea" 1062.43 "undefined" "pelagic"
"Crustacea" 1059.62 "undefined" "pelagic"
"Crustacea" 1057.74 "undefined" "pelagic"
"Crustacea" 1046.89 "undefined" "pelagic"
"Crustacea" 1043.77 "undefined" "pelagic"
"Crustacea" 1035.4 "undefined" "pelagic"
"Crustacea" 1033.36 "undefined" "pelagic"
"Crustacea" 980.65 "undefined" "pelagic"
"Crustacea" 938.64 "undefined" "pelagic"
"Crustacea" 917.42 "undefined" "pelagic"
"Crustacea" 893.44 "undefined" "pelagic"
"Crustacea" 863.74 "undefined" "pelagic"
"Crustacea" 823.17 "undefined" "pelagic"
"Crustacea" 813.74 "undefined" "pelagic"
"Crustacea" 805.77 "undefined" "pelagic"
"Crustacea" 785.94 "undefined" "pelagic"
"Crustacea" 770.58 "undefined" "pelagic"
"Crustacea" 746.26 "undefined" "pelagic"
"Crustacea" 704.69 "undefined" "pelagic"
"Crustacea" 638.29 "undefined" "pelagic"
"Crustacea" 636.86 "undefined" "pelagic"
"Crustacea" 588.2 "undefined" "pelagic"
"Crustacea" 503.67 "undefined" "pelagic"
"Crustacea" 460.31 "undefined" "pelagic"
"Crustacea" 383.71 "undefined" "pelagic"
"Siphonophora" 25.16 "bioluminescent" "pelagic"
"Siphonophora" 23.52 "bioluminescent" "pelagic"
"Siphonophora" 28.37 "bioluminescent" "pelagic"
"Siphonophora" 27.63 "bioluminescent" "pelagic"
"Siphonophora" 27.59 "bioluminescent" "pelagic"
"Siphonophora" 31.62 "bioluminescent" "pelagic"
"Siphonophora" 33.89 "bioluminescent" "pelagic"
"Siphonophora" 43.98 "bioluminescent" "pelagic"
"Siphonophora" 48.53 "bioluminescent" "pelagic"
"Siphonophora" 62.87 "bioluminescent" "pelagic"
"Siphonophora" 77.42 "bioluminescent" "pelagic"
"Siphonophora" 83.39 "bioluminescent" "pelagic"
"Siphonophora" 88.34 "bioluminescent" "pelagic"
"Siphonophora" 96.7 "bioluminescent" "pelagic"
"Siphonophora" 96.24 "bioluminescent" "pelagic"
"Siphonophora" 109.82 "bioluminescent" "pelagic"
"Siphonophora" 119.97 "bioluminescent" "pelagic"
"Siphonophora" 125.33 "bioluminescent" "pelagic"
"Siphonophora" 129.07 "bioluminescent" "pelagic"
"Siphonophora" 134.92 "bioluminescent" "pelagic"
"Siphonophora" 144.34 "bioluminescent" "pelagic"
"Siphonophora" 146.7 "bioluminescent" "pelagic"
"Siphonophora" 146.99 "bioluminescent" "pelagic"
"Siphonophora" 158.47 "bioluminescent" "pelagic"
"Siphonophora" 159.42 "bioluminescent" "pelagic"
"Siphonophora" 165.04 "bioluminescent" "pelagic"
"Siphonophora" 169.53 "bioluminescent" "pelagic"
"Siphonophora" 172.59 "bioluminescent" "pelagic"
"Siphonophora" 174.01 "bioluminescent" "pelagic"
"Siphonophora" 176 "bioluminescent" "pelagic"
"Siphonophora" 182.08 "bioluminescent" "pelagic"
"Siphonophora" 185.33 "bioluminescent" "pelagic"
"Siphonophora" 191.99 "bioluminescent" "pelagic"
"Siphonophora" 196.52 "bioluminescent" "pelagic"
"Siphonophora" 206.71 "bioluminescent" "pelagic"
"Siphonophora" 211.32 "bioluminescent" "pelagic"
"Siphonophora" 215.43 "bioluminescent" "pelagic"
"Siphonophora" 220.66 "bioluminescent" "pelagic"
"Siphonophora" 230 "bioluminescent" "pelagic"
"Siphonophora" 248.83 "bioluminescent" "pelagic"
"Siphonophora" 267.14 "bioluminescent" "pelagic"
"Siphonophora" 295.31 "bioluminescent" "pelagic"
"Siphonophora" 303.73 "bioluminescent" "pelagic"
"Siphonophora" 325.96 "bioluminescent" "pelagic"
"Siphonophora" 328.84 "bioluminescent" "pelagic"
"Siphonophora" 382.85 "bioluminescent" "pelagic"
"Siphonophora" 383.57 "bioluminescent" "pelagic"
"Siphonophora" 386.59 "bioluminescent" "pelagic"
"Siphonophora" 390.23 "bioluminescent" "pelagic"
"Siphonophora" 399.2 "bioluminescent" "pelagic"
"Siphonophora" 401.88 "bioluminescent" "pelagic"
"Siphonophora" 422.93 "bioluminescent" "pelagic"
"Siphonophora" 424.61 "bioluminescent" "pelagic"
"Siphonophora" 434.03 "bioluminescent" "pelagic"
"Siphonophora" 437.89 "bioluminescent" "pelagic"
"Siphonophora" 441.88 "bioluminescent" "pelagic"
"Siphonophora" 443.77 "bioluminescent" "pelagic"
"Siphonophora" 451.52 "bioluminescent" "pelagic"
"Siphonophora" 456.39 "bioluminescent" "pelagic"
"Siphonophora" 475.69 "bioluminescent" "pelagic"
"Siphonophora" 488.7 "bioluminescent" "pelagic"
"Siphonophora" 499 "bioluminescent" "pelagic"
"Siphonophora" 535.3 "bioluminescent" "pelagic"
"Siphonophora" 478.63 "bioluminescent" "pelagic"
"Siphonophora" 474.82 "bioluminescent" "pelagic"
"Siphonophora" 454.09 "bioluminescent" "pelagic"
"Siphonophora" 446.61 "bioluminescent" "pelagic"
"Siphonophora" 420.01 "bioluminescent" "pelagic"
"Siphonophora" 412.44 "bioluminescent" "pelagic"
"Siphonophora" 404.81 "bioluminescent" "pelagic"
"Siphonophora" 390.06 "bioluminescent" "pelagic"
"Siphonophora" 387.85 "bioluminescent" "pelagic"
"Siphonophora" 381.45 "bioluminescent" "pelagic"
"Siphonophora" 340.13 "bioluminescent" "pelagic"
"Siphonophora" 256.43 "bioluminescent" "pelagic"
"Siphonophora" 157.96 "bioluminescent" "pelagic"
"Siphonophora" 152.95 "bioluminescent" "pelagic"
"Siphonophora" 143.98 "bioluminescent" "pelagic"
"Siphonophora" 142.53 "bioluminescent" "pelagic"
"Siphonophora" 141.87 "bioluminescent" "pelagic"
"Siphonophora" 139.9 "bioluminescent" "pelagic"
"Siphonophora" 120.88 "bioluminescent" "pelagic"
"Hydromedusae" 533.02 "bioluminescent" "pelagic"
"Hydromedusae" 853.66 "bioluminescent" "pelagic"
"Hydromedusae" 993.36 "bioluminescent" "pelagic"
"Hydromedusae" 1143.04 "bioluminescent" "pelagic"
"Hydromedusae" 1232.89 "bioluminescent" "pelagic"
"Hydromedusae" 1340.61 "bioluminescent" "pelagic"
"Hydromedusae" 1445.33 "bioluminescent" "pelagic"
"Hydromedusae" 661.06 "bioluminescent" "pelagic"
"Fishes" 322.06 "unlikely" "pelagic"
"Fishes" 349.09 "unlikely" "pelagic"
"Annelida" 956.44 "non-bioluminescent" "pelagic"
"Annelida" 998.28 "non-bioluminescent" "pelagic"
"Annelida" 1146.54 "non-bioluminescent" "pelagic"
"Annelida" 1188.07 "non-bioluminescent" "pelagic"
"Annelida" 1206.2 "non-bioluminescent" "pelagic"
"Annelida" 1223.27 "non-bioluminescent" "pelagic"
"Annelida" 1263.63 "non-bioluminescent" "pelagic"
"Annelida" 1276.15 "non-bioluminescent" "pelagic"
"Annelida" 1416.78 "non-bioluminescent" "pelagic"
"Annelida" 1483.28 "non-bioluminescent" "pelagic"
"Annelida" 1485.74 "non-bioluminescent" "pelagic"
"Annelida" 1557.73 "non-bioluminescent" "pelagic"
"Annelida" 1568.1 "non-bioluminescent" "pelagic"
"Scyphozoa" 546.52 "bioluminescent" "pelagic"
"Scyphozoa" 1081.13 "bioluminescent" "pelagic"
"Siphonophora" 253.66 "bioluminescent" "pelagic"
"Siphonophora" 276.08 "bioluminescent" "pelagic"
"Siphonophora" 376.74 "bioluminescent" "pelagic"
"Siphonophora" 496.8 "bioluminescent" "pelagic"
"Siphonophora" 505.23 "bioluminescent" "pelagic"
"Siphonophora" 512.04 "bioluminescent" "pelagic"
"Siphonophora" 526.3 "bioluminescent" "pelagic"
"Siphonophora" 550.16 "bioluminescent" "pelagic"
"Siphonophora" 556.75 "bioluminescent" "pelagic"
"Siphonophora" 796.94 "bioluminescent" "pelagic"
"Siphonophora" 840.75 "bioluminescent" "pelagic"
"Siphonophora" 546.83 "bioluminescent" "pelagic"
"Siphonophora" 439.14 "bioluminescent" "pelagic"
"Siphonophora" 392.11 "bioluminescent" "pelagic"
"Siphonophora" 391.07 "bioluminescent" "pelagic"
"Siphonophora" 370.24 "bioluminescent" "pelagic"
"Siphonophora" 358.97 "bioluminescent" "pelagic"
"Siphonophora" 344.86 "bioluminescent" "pelagic"
"Siphonophora" 337.37 "bioluminescent" "pelagic"
"Siphonophora" 282.05 "bioluminescent" "pelagic"
"Siphonophora" 269.05 "bioluminescent" "pelagic"
"Annelida" 380.57 "bioluminescent" "pelagic"
"Annelida" 392.56 "bioluminescent" "pelagic"
"Annelida" 559.73 "bioluminescent" "pelagic"
"Annelida" 646.42 "bioluminescent" "pelagic"
"Annelida" 665.92 "bioluminescent" "pelagic"
"Annelida" 713.31 "bioluminescent" "pelagic"
"Annelida" 724.75 "bioluminescent" "pelagic"
"Annelida" 777.88 "bioluminescent" "pelagic"
"Annelida" 783.08 "bioluminescent" "pelagic"
"Annelida" 792.69 "bioluminescent" "pelagic"
"Annelida" 805.44 "bioluminescent" "pelagic"
"Annelida" 814.09 "bioluminescent" "pelagic"
"Annelida" 821.45 "bioluminescent" "pelagic"
"Annelida" 830.02 "bioluminescent" "pelagic"
"Annelida" 864.48 "bioluminescent" "pelagic"
"Annelida" 868.78 "bioluminescent" "pelagic"
"Annelida" 889.18 "bioluminescent" "pelagic"
"Annelida" 918.24 "bioluminescent" "pelagic"
"Annelida" 925.17 "bioluminescent" "pelagic"
"Annelida" 928.41 "bioluminescent" "pelagic"
"Annelida" 943.44 "bioluminescent" "pelagic"
"Annelida" 951.07 "bioluminescent" "pelagic"
"Annelida" 953.19 "bioluminescent" "pelagic"
"Annelida" 961.79 "bioluminescent" "pelagic"
"Annelida" 965.54 "bioluminescent" "pelagic"
"Annelida" 996.72 "bioluminescent" "pelagic"
"Annelida" 997.19 "bioluminescent" "pelagic"
"Annelida" 997.66 "bioluminescent" "pelagic"
"Annelida" 997.69 "bioluminescent" "pelagic"
"Annelida" 975.9 "bioluminescent" "pelagic"
"Annelida" 977.33 "bioluminescent" "pelagic"
"Annelida" 1048.96 "bioluminescent" "pelagic"
"Annelida" 1080.11 "bioluminescent" "pelagic"
"Annelida" 1157.44 "bioluminescent" "pelagic"
"Annelida" 1164.56 "bioluminescent" "pelagic"
"Annelida" 1178.82 "bioluminescent" "pelagic"
"Annelida" 1189.27 "bioluminescent" "pelagic"
"Annelida" 1196.53 "bioluminescent" "pelagic"
"Annelida" 1212.29 "bioluminescent" "pelagic"
"Annelida" 1214.58 "bioluminescent" "pelagic"
"Annelida" 1225.68 "bioluminescent" "pelagic"
"Annelida" 1226.95 "bioluminescent" "pelagic"
"Annelida" 1241.33 "bioluminescent" "pelagic"
"Annelida" 1252.85 "bioluminescent" "pelagic"
"Annelida" 1294.59 "bioluminescent" "pelagic"
"Annelida" 1298.89 "bioluminescent" "pelagic"
"Annelida" 1307.73 "bioluminescent" "pelagic"
"Annelida" 1309.93 "bioluminescent" "pelagic"
"Annelida" 1313.69 "bioluminescent" "pelagic"
"Annelida" 1314.5 "bioluminescent" "pelagic"
"Annelida" 1317.86 "bioluminescent" "pelagic"
"Annelida" 1332.36 "bioluminescent" "pelagic"
"Annelida" 1339.44 "bioluminescent" "pelagic"
"Annelida" 1346.99 "bioluminescent" "pelagic"
"Annelida" 1355.43 "bioluminescent" "pelagic"
"Annelida" 1364.8 "bioluminescent" "pelagic"
"Annelida" 1368.51 "bioluminescent" "pelagic"
"Annelida" 1379.09 "bioluminescent" "pelagic"
"Annelida" 1380.33 "bioluminescent" "pelagic"
"Annelida" 1386.35 "bioluminescent" "pelagic"
"Annelida" 1396.17 "bioluminescent" "pelagic"
"Annelida" 1415.5 "bioluminescent" "pelagic"
"Annelida" 1420.49 "bioluminescent" "pelagic"
"Annelida" 1422.89 "bioluminescent" "pelagic"
"Annelida" 1431.57 "bioluminescent" "pelagic"
"Annelida" 1442.8 "bioluminescent" "pelagic"
"Annelida" 1446.59 "bioluminescent" "pelagic"
"Annelida" 1450.28 "bioluminescent" "pelagic"
"Annelida" 1469.78 "bioluminescent" "pelagic"
"Annelida" 1478.49 "bioluminescent" "pelagic"
"Annelida" 1482.1 "bioluminescent" "pelagic"
"Annelida" 1491.29 "bioluminescent" "pelagic"
"Annelida" 1501.18 "bioluminescent" "pelagic"
"Annelida" 1504.88 "bioluminescent" "pelagic"
"Annelida" 1515.87 "bioluminescent" "pelagic"
"Annelida" 1534.37 "bioluminescent" "pelagic"
"Annelida" 1552.93 "bioluminescent" "pelagic"
"Annelida" 1569.91 "bioluminescent" "pelagic"
"Annelida" 1595.21 "bioluminescent" "pelagic"
"Annelida" 1572.02 "bioluminescent" "pelagic"
"Annelida" 1561.8 "bioluminescent" "pelagic"
"Annelida" 1540.91 "bioluminescent" "pelagic"
"Annelida" 1492.93 "bioluminescent" "pelagic"
"Annelida" 1464.68 "bioluminescent" "pelagic"
"Annelida" 1461.99 "bioluminescent" "pelagic"
"Annelida" 1417.06 "bioluminescent" "pelagic"
"Annelida" 1410.67 "bioluminescent" "pelagic"
"Annelida" 1398.11 "bioluminescent" "pelagic"
"Annelida" 1393.25 "bioluminescent" "pelagic"
"Annelida" 1384.21 "bioluminescent" "pelagic"
"Annelida" 1380.64 "bioluminescent" "pelagic"
"Annelida" 1370.17 "bioluminescent" "pelagic"
"Annelida" 1272.08 "bioluminescent" "pelagic"
"Annelida" 1220.21 "bioluminescent" "pelagic"
"Annelida" 1148.48 "bioluminescent" "pelagic"
"Annelida" 1077.13 "bioluminescent" "pelagic"
"Annelida" 1070.43 "bioluminescent" "pelagic"
"Annelida" 1066.25 "bioluminescent" "pelagic"
"Annelida" 1060.41 "bioluminescent" "pelagic"
"Annelida" 1042.76 "bioluminescent" "pelagic"
"Annelida" 1011.05 "bioluminescent" "pelagic"
"Annelida" 997.32 "bioluminescent" "pelagic"
"Annelida" 940.85 "bioluminescent" "pelagic"
"Annelida" 936.41 "bioluminescent" "pelagic"
"Annelida" 934.92 "bioluminescent" "pelagic"
"Annelida" 926.93 "bioluminescent" "pelagic"
"Annelida" 894.97 "bioluminescent" "pelagic"
"Annelida" 888.65 "bioluminescent" "pelagic"
"Annelida" 863.74 "bioluminescent" "pelagic"
"Annelida" 796.35 "bioluminescent" "pelagic"
"Annelida" 788.43 "bioluminescent" "pelagic"
"Annelida" 773.1 "bioluminescent" "pelagic"
"Annelida" 770.58 "bioluminescent" "pelagic"
"Annelida" 760.22 "bioluminescent" "pelagic"
"Annelida" 755.16 "bioluminescent" "pelagic"
"Annelida" 733.21 "bioluminescent" "pelagic"
"Annelida" 729.79 "bioluminescent" "pelagic"
"Annelida" 719.83 "bioluminescent" "pelagic"
"Annelida" 677.02 "bioluminescent" "pelagic"
"Annelida" 658.13 "bioluminescent" "pelagic"
"Annelida" 618.8 "bioluminescent" "pelagic"
"Annelida" 606.31 "bioluminescent" "pelagic"
"Annelida" 574.3 "bioluminescent" "pelagic"
"Annelida" 514.59 "bioluminescent" "pelagic"
"Annelida" 408.64 "bioluminescent" "pelagic"
"Annelida" 254.02 "bioluminescent" "pelagic"
"Crustacea" 1366.11 "undefined" "pelagic"
"Scyphozoa" 994.59 "bioluminescent" "pelagic"
"Siphonophora" 491.52 "bioluminescent" "pelagic"
"Siphonophora" 330.35 "bioluminescent" "pelagic"
"Siphonophora" 544.08 "bioluminescent" "pelagic"
"Siphonophora" 482.28 "bioluminescent" "pelagic"
"Siphonophora" 477.3 "bioluminescent" "pelagic"
"Siphonophora" 441.66 "bioluminescent" "pelagic"
"Siphonophora" 399.62 "bioluminescent" "pelagic"
"Siphonophora" 218.21 "bioluminescent" "pelagic"
"Siphonophora" 206.48 "bioluminescent" "pelagic"
"Pteropoda" 936.29 "non-bioluminescent" "pelagic"
"Hydromedusae" 146.87 "undefined" "pelagic"
"Hydromedusae" 1463.46 "undefined" "pelagic"
"Hydromedusae" 235.16 "undefined" "pelagic"
"Hydromedusae" 214.19 "undefined" "pelagic"
"Hydromedusae" 177.73 "undefined" "pelagic"
"Thaliacea" 23.65 "non-bioluminescent" "pelagic"
"Hydromedusae" 379.73 "bioluminescent" "pelagic"
"Hydromedusae" 402.89 "bioluminescent" "pelagic"
"Hydromedusae" 522.5 "bioluminescent" "pelagic"
"Hydromedusae" 542.7 "bioluminescent" "pelagic"
"Hydromedusae" 544.96 "bioluminescent" "pelagic"
"Hydromedusae" 549.34 "bioluminescent" "pelagic"
"Hydromedusae" 551.62 "bioluminescent" "pelagic"
"Hydromedusae" 599.08 "bioluminescent" "pelagic"
"Hydromedusae" 606.96 "bioluminescent" "pelagic"
"Hydromedusae" 623.52 "bioluminescent" "pelagic"
"Hydromedusae" 643.73 "bioluminescent" "pelagic"
"Hydromedusae" 664.89 "bioluminescent" "pelagic"
"Hydromedusae" 670.12 "bioluminescent" "pelagic"
"Hydromedusae" 710.94 "bioluminescent" "pelagic"
"Hydromedusae" 716.88 "bioluminescent" "pelagic"
"Hydromedusae" 720.51 "bioluminescent" "pelagic"
"Hydromedusae" 730.64 "bioluminescent" "pelagic"
"Hydromedusae" 791.6 "bioluminescent" "pelagic"
"Hydromedusae" 822.49 "bioluminescent" "pelagic"
"Hydromedusae" 830.02 "bioluminescent" "pelagic"
"Hydromedusae" 876.3 "bioluminescent" "pelagic"
"Hydromedusae" 908.56 "bioluminescent" "pelagic"
"Hydromedusae" 934.83 "bioluminescent" "pelagic"
"Hydromedusae" 1112.12 "bioluminescent" "pelagic"
"Hydromedusae" 1240.13 "bioluminescent" "pelagic"
"Hydromedusae" 685.71 "bioluminescent" "pelagic"
"Hydromedusae" 681.38 "bioluminescent" "pelagic"
"Hydromedusae" 533.08 "bioluminescent" "pelagic"
"Hydromedusae" 416.18 "bioluminescent" "pelagic"
"Hydromedusae" 413.6 "bioluminescent" "pelagic"
"Hydromedusae" 44.8 "bioluminescent" "pelagic"
"Hydromedusae" 48.5 "bioluminescent" "pelagic"
"Hydromedusae" 253.66 "bioluminescent" "pelagic"
"Hydromedusae" 308.24 "bioluminescent" "pelagic"
"Hydromedusae" 341.85 "bioluminescent" "pelagic"
"Hydromedusae" 359.67 "bioluminescent" "pelagic"
"Hydromedusae" 381.29 "bioluminescent" "pelagic"
"Hydromedusae" 398.34 "bioluminescent" "pelagic"
"Hydromedusae" 428.3 "bioluminescent" "pelagic"
"Hydromedusae" 434.03 "bioluminescent" "pelagic"
"Hydromedusae" 985.09 "bioluminescent" "pelagic"
"Hydromedusae" 1170.51 "bioluminescent" "pelagic"
"Hydromedusae" 1025.66 "bioluminescent" "pelagic"
"Hydromedusae" 495.59 "bioluminescent" "pelagic"
"Hydromedusae" 418.65 "bioluminescent" "pelagic"
"Hydromedusae" 386.71 "bioluminescent" "pelagic"
"Hydromedusae" 374.85 "bioluminescent" "pelagic"
"Hydromedusae" 288.44 "bioluminescent" "pelagic"
"Hydromedusae" 280.31 "bioluminescent" "pelagic"
"Hydromedusae" 267.29 "bioluminescent" "pelagic"
"Hydromedusae" 195.75 "bioluminescent" "pelagic"
"Hydromedusae" 191.58 "bioluminescent" "pelagic"
"Siphonophora" 107.52 "bioluminescent" "pelagic"
"Siphonophora" 212.98 "bioluminescent" "pelagic"
"Siphonophora" 350.21 "bioluminescent" "pelagic"
"Siphonophora" 370.87 "bioluminescent" "pelagic"
"Siphonophora" 373.01 "bioluminescent" "pelagic"
"Siphonophora" 1312.87 "bioluminescent" "pelagic"
"Fishes" 646.82 "bioluminescent" "pelagic"
"Fishes" 439.8 "bioluminescent" "pelagic"
"Fishes" 492.98 "bioluminescent" "pelagic"
"Fishes" 526.3 "bioluminescent" "pelagic"
"Fishes" 439.14 "bioluminescent" "pelagic"
"Hydromedusae" 451.61 "bioluminescent" "pelagic"
"Ctenophora" 24.28 "bioluminescent" "pelagic"
"Ctenophora" 28.37 "bioluminescent" "pelagic"
"Ctenophora" 27.59 "bioluminescent" "pelagic"
"Ctenophora" 27.81 "bioluminescent" "pelagic"
"Ctenophora" 279.87 "bioluminescent" "pelagic"
"Ctenophora" 141.87 "bioluminescent" "pelagic"
"Annelida" 556.11 "bioluminescent" "pelagic"
"Annelida" 599.08 "bioluminescent" "pelagic"
"Annelida" 709.67 "bioluminescent" "pelagic"
"Rhizaria" 340.52 "bioluminescent" "pelagic"
"Rhizaria" 477.44 "bioluminescent" "pelagic"
"Rhizaria" 495.72 "bioluminescent" "pelagic"
"Rhizaria" 530.09 "bioluminescent" "pelagic"
"Rhizaria" 567.82 "bioluminescent" "pelagic"
"Rhizaria" 695.18 "bioluminescent" "pelagic"
"Rhizaria" 283.4 "bioluminescent" "pelagic"
"Annelida" 995.82 "undefined" "pelagic"
"Cephalopoda" 672.53 "bioluminescent" "pelagic"
"Ctenophora" 47.37 "bioluminescent" "pelagic"
"Ctenophora" 53.73 "bioluminescent" "pelagic"
"Thaliacea" 365.37 "non-bioluminescent" "pelagic"
"Thaliacea" 369.86 "non-bioluminescent" "pelagic"
"Thaliacea" 373.72 "non-bioluminescent" "pelagic"
"Thaliacea" 377.51 "non-bioluminescent" "pelagic"
"Thaliacea" 396.59 "non-bioluminescent" "pelagic"
"Thaliacea" 536.05 "non-bioluminescent" "pelagic"
"Thaliacea" 558.26 "non-bioluminescent" "pelagic"
"Thaliacea" 593.08 "non-bioluminescent" "pelagic"
"Thaliacea" 718.07 "non-bioluminescent" "pelagic"
"Thaliacea" 748.08 "non-bioluminescent" "pelagic"
"Thaliacea" 682.85 "non-bioluminescent" "pelagic"
"Thaliacea" 643.98 "non-bioluminescent" "pelagic"
"Thaliacea" 436.66 "non-bioluminescent" "pelagic"
"Thaliacea" 400.83 "non-bioluminescent" "pelagic"
"Thaliacea" 382.6 "non-bioluminescent" "pelagic"
"Thaliacea" 332.21 "non-bioluminescent" "pelagic"
"Thaliacea" 324.27 "non-bioluminescent" "pelagic"
"Thaliacea" 147.49 "non-bioluminescent" "pelagic"
"Siphonophora" 374.85 "bioluminescent" "pelagic"
"Crustacea" 215.43 "non-bioluminescent" "pelagic"
"Crustacea" 250.19 "non-bioluminescent" "pelagic"
"Crustacea" 249.33 "non-bioluminescent" "pelagic"
"Crustacea" 246.59 "non-bioluminescent" "pelagic"
"Crustacea" 241.18 "non-bioluminescent" "pelagic"
"Crustacea" 218.6 "non-bioluminescent" "pelagic"
"Crustacea" 162.84 "non-bioluminescent" "pelagic"
"Fishes" 733.85 "undefined" "Other substrates"
"Fishes" 771.21 "undefined" "Other substrates"
"Fishes" 768.85 "undefined" "Other substrates"
"Fishes" 674.57 "undefined" "Other substrates"
"Fishes" 659.7 "undefined" "Other substrates"
"Fishes" 659.69 "undefined" "Other substrates"
"Fishes" 569.95 "undefined" "Other substrates"
"Fishes" 554.47 "undefined" "Other substrates"
"Fishes" 455.8 "undefined" "Other substrates"
"Fishes" 455.21 "undefined" "Other substrates"
"Fishes" 445.77 "undefined" "Other substrates"
"Fishes" 445.19 "undefined" "Other substrates"
"Fishes" 444.83 "undefined" "Other substrates"
"Fishes" 443.82 "undefined" "Other substrates"
"Fishes" 443.23 "undefined" "Other substrates"
"Fishes" 469.05 "undefined" "Other substrates"
"Fishes" 465.99 "undefined" "Other substrates"
"Fishes" 459.11 "undefined" "Other substrates"
"Fishes" 438.17 "undefined" "Other substrates"
"Fishes" 433.72 "undefined" "Other substrates"
"Fishes" 426.12 "undefined" "Other substrates"
"Fishes" 412.94 "undefined" "Other substrates"
"Fishes" 407.63 "undefined" "Other substrates"
"Fishes" 378.03 "undefined" "Other substrates"
"Fishes" 375.81 "undefined" "Other substrates"
"Fishes" 371.86 "undefined" "Other substrates"
"Fishes" 346.28 "undefined" "Other substrates"
"Fishes" 348.35 "undefined" "Other substrates"
"Fishes" 348.23 "undefined" "Other substrates"
"Fishes" 348.23 "undefined" "Other substrates"
"Fishes" 347.33 "undefined" "Other substrates"
"Fishes" 347.34 "undefined" "Other substrates"
"Fishes" 346.94 "undefined" "Other substrates"
"Fishes" 349.14 "undefined" "Other substrates"
"Fishes" 351.11 "undefined" "Other substrates"
"Fishes" 347.29 "undefined" "Other substrates"
"Fishes" 351.69 "undefined" "Other substrates"
"Fishes" 352.17 "undefined" "Other substrates"
"Fishes" 350.92 "undefined" "Other substrates"
"Fishes" 345.26 "undefined" "Other substrates"
"Fishes" 339.73 "undefined" "Other substrates"
"Fishes" 336.13 "undefined" "Other substrates"
"Fishes" 334.64 "undefined" "Other substrates"
"Fishes" 316.48 "undefined" "Other substrates"
"Fishes" 311.26 "undefined" "Other substrates"
"Fishes" 309.56 "undefined" "Other substrates"
"Fishes" 307.9 "undefined" "Other substrates"
"Fishes" 297.3 "undefined" "Other substrates"
"Fishes" 295.47 "undefined" "Other substrates"
"Fishes" 293.27 "undefined" "Other substrates"
"Fishes" 285.47 "undefined" "Other substrates"
"Fishes" 278.23 "undefined" "Other substrates"
"Fishes" 276.02 "undefined" "Other substrates"
"Fishes" 276.02 "undefined" "Other substrates"
"Fishes" 273.78 "undefined" "Other substrates"
"Fishes" 269.8 "undefined" "Other substrates"
"Fishes" 267.17 "undefined" "Other substrates"
"Fishes" 250.91 "undefined" "Other substrates"
"Fishes" 245.59 "undefined" "Other substrates"
"Fishes" 212.17 "undefined" "Other substrates"
"Fishes" 202.26 "undefined" "Other substrates"
"Fishes" 173.16 "undefined" "Other substrates"
"Hydromedusae" 134.57 "bioluminescent" "pelagic"
"Hydromedusae" 175.08 "bioluminescent" "pelagic"
"Hydromedusae" 200.25 "bioluminescent" "pelagic"
"Hydromedusae" 222.02 "bioluminescent" "pelagic"
"Hydromedusae" 243.94 "bioluminescent" "pelagic"
"Hydromedusae" 275.44 "bioluminescent" "pelagic"
"Hydromedusae" 279.17 "bioluminescent" "pelagic"
"Hydromedusae" 284.57 "bioluminescent" "pelagic"
"Hydromedusae" 292.46 "bioluminescent" "pelagic"
"Hydromedusae" 414.32 "bioluminescent" "pelagic"
"Hydromedusae" 417.22 "bioluminescent" "pelagic"
"Hydromedusae" 425.02 "bioluminescent" "pelagic"
"Hydromedusae" 477.51 "bioluminescent" "pelagic"
"Hydromedusae" 489.49 "bioluminescent" "pelagic"
"Hydromedusae" 496.93 "bioluminescent" "pelagic"
"Hydromedusae" 506.59 "bioluminescent" "pelagic"
"Hydromedusae" 513.76 "bioluminescent" "pelagic"
"Hydromedusae" 532.08 "bioluminescent" "pelagic"
"Hydromedusae" 554.9 "bioluminescent" "pelagic"
"Hydromedusae" 564.44 "bioluminescent" "pelagic"
"Hydromedusae" 569.95 "bioluminescent" "pelagic"
"Hydromedusae" 580.75 "bioluminescent" "pelagic"
"Hydromedusae" 587.28 "bioluminescent" "pelagic"
"Hydromedusae" 588.41 "bioluminescent" "pelagic"
"Hydromedusae" 595.12 "bioluminescent" "pelagic"
"Hydromedusae" 611.77 "bioluminescent" "pelagic"
"Hydromedusae" 622.03 "bioluminescent" "pelagic"
"Hydromedusae" 628.19 "bioluminescent" "pelagic"
"Hydromedusae" 636.75 "bioluminescent" "pelagic"
"Hydromedusae" 641.2 "bioluminescent" "pelagic"
"Hydromedusae" 644.79 "bioluminescent" "pelagic"
"Hydromedusae" 645.1 "bioluminescent" "pelagic"
"Hydromedusae" 646.77 "bioluminescent" "pelagic"
"Hydromedusae" 646.9 "bioluminescent" "pelagic"
"Hydromedusae" 646.39 "bioluminescent" "pelagic"
"Hydromedusae" 650.26 "bioluminescent" "pelagic"
"Hydromedusae" 655.35 "bioluminescent" "pelagic"
"Hydromedusae" 667.21 "bioluminescent" "pelagic"
"Hydromedusae" 671.47 "bioluminescent" "pelagic"
"Hydromedusae" 674.83 "bioluminescent" "pelagic"
"Hydromedusae" 677.1 "bioluminescent" "pelagic"
"Hydromedusae" 682.93 "bioluminescent" "pelagic"
"Hydromedusae" 688.02 "bioluminescent" "pelagic"
"Hydromedusae" 697.68 "bioluminescent" "pelagic"
"Hydromedusae" 698.71 "bioluminescent" "pelagic"
"Hydromedusae" 703.86 "bioluminescent" "pelagic"
"Hydromedusae" 715.86 "bioluminescent" "pelagic"
"Hydromedusae" 721.73 "bioluminescent" "pelagic"
"Hydromedusae" 726.55 "bioluminescent" "pelagic"
"Hydromedusae" 734.29 "bioluminescent" "pelagic"
"Hydromedusae" 738.64 "bioluminescent" "pelagic"
"Hydromedusae" 747.49 "bioluminescent" "pelagic"
"Hydromedusae" 751.94 "bioluminescent" "pelagic"
"Hydromedusae" 755.1 "bioluminescent" "pelagic"
"Hydromedusae" 757.7 "bioluminescent" "pelagic"
"Hydromedusae" 766.86 "bioluminescent" "pelagic"
"Hydromedusae" 767.66 "bioluminescent" "pelagic"
"Hydromedusae" 769.35 "bioluminescent" "pelagic"
"Hydromedusae" 768.22 "bioluminescent" "pelagic"
"Hydromedusae" 766.96 "bioluminescent" "pelagic"
"Hydromedusae" 766.57 "bioluminescent" "pelagic"
"Hydromedusae" 766.92 "bioluminescent" "pelagic"
"Hydromedusae" 766.16 "bioluminescent" "pelagic"
"Hydromedusae" 765.91 "bioluminescent" "pelagic"
"Hydromedusae" 765.83 "bioluminescent" "pelagic"
"Hydromedusae" 766.23 "bioluminescent" "pelagic"
"Hydromedusae" 766.94 "bioluminescent" "pelagic"
"Hydromedusae" 769.64 "bioluminescent" "pelagic"
"Hydromedusae" 768.92 "bioluminescent" "pelagic"
"Hydromedusae" 768.89 "bioluminescent" "pelagic"
"Hydromedusae" 768.95 "bioluminescent" "pelagic"
"Hydromedusae" 769.31 "bioluminescent" "pelagic"
"Hydromedusae" 770.02 "bioluminescent" "pelagic"
"Hydromedusae" 770.19 "bioluminescent" "pelagic"
"Hydromedusae" 770.72 "bioluminescent" "pelagic"
"Hydromedusae" 771.24 "bioluminescent" "pelagic"
"Hydromedusae" 771.59 "bioluminescent" "pelagic"
"Hydromedusae" 771.79 "bioluminescent" "pelagic"
"Hydromedusae" 772.16 "bioluminescent" "pelagic"
"Hydromedusae" 771.68 "bioluminescent" "pelagic"
"Hydromedusae" 770.81 "bioluminescent" "pelagic"
"Hydromedusae" 770.17 "bioluminescent" "pelagic"
"Hydromedusae" 768.68 "bioluminescent" "pelagic"
"Hydromedusae" 767.75 "bioluminescent" "pelagic"
"Hydromedusae" 767.26 "bioluminescent" "pelagic"
"Hydromedusae" 765.87 "bioluminescent" "pelagic"
"Hydromedusae" 765.37 "bioluminescent" "pelagic"
"Hydromedusae" 766.23 "bioluminescent" "pelagic"
"Hydromedusae" 770.19 "bioluminescent" "pelagic"
"Hydromedusae" 770.16 "bioluminescent" "pelagic"
"Hydromedusae" 770.11 "bioluminescent" "pelagic"
"Hydromedusae" 769.29 "bioluminescent" "pelagic"
"Hydromedusae" 768.56 "bioluminescent" "pelagic"
"Hydromedusae" 767.65 "bioluminescent" "pelagic"
"Hydromedusae" 767.47 "bioluminescent" "pelagic"
"Hydromedusae" 767.37 "bioluminescent" "pelagic"
"Hydromedusae" 767.32 "bioluminescent" "pelagic"
"Hydromedusae" 767.52 "bioluminescent" "pelagic"
"Hydromedusae" 767.49 "bioluminescent" "pelagic"
"Hydromedusae" 767.5 "bioluminescent" "pelagic"
"Hydromedusae" 767.89 "bioluminescent" "pelagic"
"Hydromedusae" 767.62 "bioluminescent" "pelagic"
"Hydromedusae" 766.7 "bioluminescent" "pelagic"
"Hydromedusae" 765.8 "bioluminescent" "pelagic"
"Hydromedusae" 767.83 "bioluminescent" "pelagic"
"Hydromedusae" 767.8 "bioluminescent" "pelagic"
"Hydromedusae" 768.19 "bioluminescent" "pelagic"
"Hydromedusae" 768.04 "bioluminescent" "pelagic"
"Hydromedusae" 768.3 "bioluminescent" "pelagic"
"Hydromedusae" 768.53 "bioluminescent" "pelagic"
"Hydromedusae" 768.77 "bioluminescent" "pelagic"
"Hydromedusae" 770.39 "bioluminescent" "pelagic"
"Hydromedusae" 769.61 "bioluminescent" "pelagic"
"Hydromedusae" 769.51 "bioluminescent" "pelagic"
"Hydromedusae" 768.33 "bioluminescent" "pelagic"
"Hydromedusae" 766.45 "bioluminescent" "pelagic"
"Hydromedusae" 767.64 "bioluminescent" "pelagic"
"Hydromedusae" 768.81 "bioluminescent" "pelagic"
"Hydromedusae" 770.22 "bioluminescent" "pelagic"
"Hydromedusae" 769.88 "bioluminescent" "pelagic"
"Hydromedusae" 770.42 "bioluminescent" "pelagic"
"Hydromedusae" 770.37 "bioluminescent" "pelagic"
"Hydromedusae" 771.21 "bioluminescent" "pelagic"
"Hydromedusae" 771.71 "bioluminescent" "pelagic"
"Hydromedusae" 769.94 "bioluminescent" "pelagic"
"Hydromedusae" 769.25 "bioluminescent" "pelagic"
"Hydromedusae" 769.06 "bioluminescent" "pelagic"
"Hydromedusae" 768.96 "bioluminescent" "pelagic"
"Hydromedusae" 769.11 "bioluminescent" "pelagic"
"Hydromedusae" 769.01 "bioluminescent" "pelagic"
"Hydromedusae" 769.32 "bioluminescent" "pelagic"
"Hydromedusae" 769.76 "bioluminescent" "pelagic"
"Hydromedusae" 770.72 "bioluminescent" "pelagic"
"Hydromedusae" 771.03 "bioluminescent" "pelagic"
"Hydromedusae" 771.22 "bioluminescent" "pelagic"
"Hydromedusae" 770.9 "bioluminescent" "pelagic"
"Hydromedusae" 770.64 "bioluminescent" "pelagic"
"Hydromedusae" 770.54 "bioluminescent" "pelagic"
"Hydromedusae" 769.32 "bioluminescent" "pelagic"
"Hydromedusae" 772.2 "bioluminescent" "pelagic"
"Hydromedusae" 772.36 "bioluminescent" "pelagic"
"Hydromedusae" 772.1 "bioluminescent" "pelagic"
"Hydromedusae" 769.24 "bioluminescent" "pelagic"
"Hydromedusae" 768.85 "bioluminescent" "pelagic"
"Hydromedusae" 768.31 "bioluminescent" "pelagic"
"Hydromedusae" 766.74 "bioluminescent" "pelagic"
"Hydromedusae" 767.17 "bioluminescent" "pelagic"
"Hydromedusae" 767.53 "bioluminescent" "pelagic"
"Hydromedusae" 766 "bioluminescent" "pelagic"
"Hydromedusae" 763.49 "bioluminescent" "pelagic"
"Hydromedusae" 759.13 "bioluminescent" "pelagic"
"Hydromedusae" 756.95 "bioluminescent" "pelagic"
"Hydromedusae" 755.36 "bioluminescent" "pelagic"
"Hydromedusae" 754.14 "bioluminescent" "pelagic"
"Hydromedusae" 750.96 "bioluminescent" "pelagic"
"Hydromedusae" 745.02 "bioluminescent" "pelagic"
"Hydromedusae" 743.79 "bioluminescent" "pelagic"
"Hydromedusae" 742.87 "bioluminescent" "pelagic"
"Hydromedusae" 740.61 "bioluminescent" "pelagic"
"Hydromedusae" 739.4 "bioluminescent" "pelagic"
"Hydromedusae" 736.94 "bioluminescent" "pelagic"
"Hydromedusae" 733.85 "bioluminescent" "pelagic"
"Hydromedusae" 731.83 "bioluminescent" "pelagic"
"Hydromedusae" 730.88 "bioluminescent" "pelagic"
"Hydromedusae" 728.56 "bioluminescent" "pelagic"
"Hydromedusae" 724.69 "bioluminescent" "pelagic"
"Hydromedusae" 721.57 "bioluminescent" "pelagic"
"Hydromedusae" 718.58 "bioluminescent" "pelagic"
"Hydromedusae" 715.31 "bioluminescent" "pelagic"
"Hydromedusae" 711.27 "bioluminescent" "pelagic"
"Hydromedusae" 708.78 "bioluminescent" "pelagic"
"Hydromedusae" 703.22 "bioluminescent" "pelagic"
"Hydromedusae" 700.55 "bioluminescent" "pelagic"
"Hydromedusae" 695.77 "bioluminescent" "pelagic"
"Hydromedusae" 689.98 "bioluminescent" "pelagic"
"Hydromedusae" 687.33 "bioluminescent" "pelagic"
"Hydromedusae" 686.2 "bioluminescent" "pelagic"
"Hydromedusae" 682.88 "bioluminescent" "pelagic"
"Hydromedusae" 681.71 "bioluminescent" "pelagic"
"Hydromedusae" 679.32 "bioluminescent" "pelagic"
"Hydromedusae" 678.66 "bioluminescent" "pelagic"
"Hydromedusae" 676.55 "bioluminescent" "pelagic"
"Hydromedusae" 674.85 "bioluminescent" "pelagic"
"Hydromedusae" 673.25 "bioluminescent" "pelagic"
"Hydromedusae" 669.5 "bioluminescent" "pelagic"
"Hydromedusae" 664.95 "bioluminescent" "pelagic"
"Hydromedusae" 662.8 "bioluminescent" "pelagic"
"Hydromedusae" 660.65 "bioluminescent" "pelagic"
"Hydromedusae" 660.44 "bioluminescent" "pelagic"
"Hydromedusae" 659.53 "bioluminescent" "pelagic"
"Hydromedusae" 659.56 "bioluminescent" "pelagic"
"Hydromedusae" 659.73 "bioluminescent" "pelagic"
"Hydromedusae" 659.69 "bioluminescent" "pelagic"
"Hydromedusae" 659.77 "bioluminescent" "pelagic"
"Hydromedusae" 659.67 "bioluminescent" "pelagic"
"Hydromedusae" 659.69 "bioluminescent" "pelagic"
"Hydromedusae" 659.72 "bioluminescent" "pelagic"
"Hydromedusae" 659.72 "bioluminescent" "pelagic"
"Hydromedusae" 659.7 "bioluminescent" "pelagic"
"Hydromedusae" 659.72 "bioluminescent" "pelagic"
"Hydromedusae" 659.65 "bioluminescent" "pelagic"
"Hydromedusae" 659.65 "bioluminescent" "pelagic"
"Hydromedusae" 659.58 "bioluminescent" "pelagic"
"Hydromedusae" 659.49 "bioluminescent" "pelagic"
"Hydromedusae" 659.55 "bioluminescent" "pelagic"
"Hydromedusae" 659.27 "bioluminescent" "pelagic"
"Hydromedusae" 659.29 "bioluminescent" "pelagic"
"Hydromedusae" 659.32 "bioluminescent" "pelagic"
"Hydromedusae" 658.82 "bioluminescent" "pelagic"
"Hydromedusae" 658.87 "bioluminescent" "pelagic"
"Hydromedusae" 658.87 "bioluminescent" "pelagic"
"Hydromedusae" 659.16 "bioluminescent" "pelagic"
"Hydromedusae" 659.56 "bioluminescent" "pelagic"
"Hydromedusae" 659.78 "bioluminescent" "pelagic"
"Hydromedusae" 659.88 "bioluminescent" "pelagic"
"Hydromedusae" 659.9 "bioluminescent" "pelagic"
"Hydromedusae" 659.93 "bioluminescent" "pelagic"
"Hydromedusae" 659.73 "bioluminescent" "pelagic"
"Hydromedusae" 659.69 "bioluminescent" "pelagic"
"Hydromedusae" 659.73 "bioluminescent" "pelagic"
"Hydromedusae" 659.73 "bioluminescent" "pelagic"
"Hydromedusae" 659.69 "bioluminescent" "pelagic"
"Hydromedusae" 659.73 "bioluminescent" "pelagic"
"Hydromedusae" 659.73 "bioluminescent" "pelagic"
"Hydromedusae" 659.72 "bioluminescent" "pelagic"
"Hydromedusae" 659.72 "bioluminescent" "pelagic"
"Hydromedusae" 659.68 "bioluminescent" "pelagic"
"Hydromedusae" 659.72 "bioluminescent" "pelagic"
"Hydromedusae" 659.72 "bioluminescent" "pelagic"
"Hydromedusae" 659.68 "bioluminescent" "pelagic"
"Hydromedusae" 659.71 "bioluminescent" "pelagic"
"Hydromedusae" 659.56 "bioluminescent" "pelagic"
"Hydromedusae" 659.58 "bioluminescent" "pelagic"
"Hydromedusae" 659.61 "bioluminescent" "pelagic"
"Hydromedusae" 659.61 "bioluminescent" "pelagic"
"Hydromedusae" 659.66 "bioluminescent" "pelagic"
"Hydromedusae" 659.66 "bioluminescent" "pelagic"
"Hydromedusae" 659.73 "bioluminescent" "pelagic"
"Hydromedusae" 659.92 "bioluminescent" "pelagic"
"Hydromedusae" 659.92 "bioluminescent" "pelagic"
"Hydromedusae" 659.92 "bioluminescent" "pelagic"
"Hydromedusae" 659.73 "bioluminescent" "pelagic"
"Hydromedusae" 659.71 "bioluminescent" "pelagic"
"Hydromedusae" 659.66 "bioluminescent" "pelagic"
"Hydromedusae" 659.54 "bioluminescent" "pelagic"
"Hydromedusae" 659.54 "bioluminescent" "pelagic"
"Hydromedusae" 659.09 "bioluminescent" "pelagic"
"Hydromedusae" 658.57 "bioluminescent" "pelagic"
"Hydromedusae" 656.48 "bioluminescent" "pelagic"
"Hydromedusae" 655.15 "bioluminescent" "pelagic"
"Hydromedusae" 653.64 "bioluminescent" "pelagic"
"Hydromedusae" 650.72 "bioluminescent" "pelagic"
"Hydromedusae" 650.29 "bioluminescent" "pelagic"
"Hydromedusae" 645.27 "bioluminescent" "pelagic"
"Hydromedusae" 643.62 "bioluminescent" "pelagic"
"Hydromedusae" 641.91 "bioluminescent" "pelagic"
"Hydromedusae" 640.11 "bioluminescent" "pelagic"
"Hydromedusae" 638.5 "bioluminescent" "pelagic"
"Hydromedusae" 637.63 "bioluminescent" "pelagic"
"Hydromedusae" 637.09 "bioluminescent" "pelagic"
"Hydromedusae" 634.81 "bioluminescent" "pelagic"
"Hydromedusae" 633.97 "bioluminescent" "pelagic"
"Hydromedusae" 631.4 "bioluminescent" "pelagic"
"Hydromedusae" 629.65 "bioluminescent" "pelagic"
"Hydromedusae" 627.84 "bioluminescent" "pelagic"
"Hydromedusae" 627.81 "bioluminescent" "pelagic"
"Hydromedusae" 628.61 "bioluminescent" "pelagic"
"Hydromedusae" 627.59 "bioluminescent" "pelagic"
"Hydromedusae" 625.79 "bioluminescent" "pelagic"
"Hydromedusae" 623.47 "bioluminescent" "pelagic"
"Hydromedusae" 622.59 "bioluminescent" "pelagic"
"Hydromedusae" 620.89 "bioluminescent" "pelagic"
"Hydromedusae" 617.37 "bioluminescent" "pelagic"
"Hydromedusae" 615.44 "bioluminescent" "pelagic"
"Hydromedusae" 611.26 "bioluminescent" "pelagic"
"Hydromedusae" 608.73 "bioluminescent" "pelagic"
"Hydromedusae" 603.29 "bioluminescent" "pelagic"
"Hydromedusae" 596.45 "bioluminescent" "pelagic"
"Hydromedusae" 592.58 "bioluminescent" "pelagic"
"Hydromedusae" 588.49 "bioluminescent" "pelagic"
"Hydromedusae" 586.86 "bioluminescent" "pelagic"
"Hydromedusae" 584.57 "bioluminescent" "pelagic"
"Hydromedusae" 582.53 "bioluminescent" "pelagic"
"Hydromedusae" 579.33 "bioluminescent" "pelagic"
"Hydromedusae" 575.83 "bioluminescent" "pelagic"
"Hydromedusae" 569.19 "bioluminescent" "pelagic"
"Hydromedusae" 560.94 "bioluminescent" "pelagic"
"Hydromedusae" 557.19 "bioluminescent" "pelagic"
"Hydromedusae" 556.55 "bioluminescent" "pelagic"
"Hydromedusae" 556.34 "bioluminescent" "pelagic"
"Hydromedusae" 555.89 "bioluminescent" "pelagic"
"Hydromedusae" 555.97 "bioluminescent" "pelagic"
"Hydromedusae" 555.36 "bioluminescent" "pelagic"
"Hydromedusae" 551.08 "bioluminescent" "pelagic"
"Hydromedusae" 536.12 "bioluminescent" "pelagic"
"Hydromedusae" 535.16 "bioluminescent" "pelagic"
"Hydromedusae" 531.12 "bioluminescent" "pelagic"
"Hydromedusae" 529.14 "bioluminescent" "pelagic"
"Hydromedusae" 525.13 "bioluminescent" "pelagic"
"Hydromedusae" 520.76 "bioluminescent" "pelagic"
"Hydromedusae" 521.55 "bioluminescent" "pelagic"
"Hydromedusae" 515.96 "bioluminescent" "pelagic"
"Hydromedusae" 506.01 "bioluminescent" "pelagic"
"Hydromedusae" 502.31 "bioluminescent" "pelagic"
"Hydromedusae" 499.52 "bioluminescent" "pelagic"
"Hydromedusae" 497.53 "bioluminescent" "pelagic"
"Hydromedusae" 492.07 "bioluminescent" "pelagic"
"Hydromedusae" 489.67 "bioluminescent" "pelagic"
"Hydromedusae" 477.52 "bioluminescent" "pelagic"
"Hydromedusae" 474.8 "bioluminescent" "pelagic"
"Hydromedusae" 472.77 "bioluminescent" "pelagic"
"Hydromedusae" 472.19 "bioluminescent" "pelagic"
"Hydromedusae" 467.35 "bioluminescent" "pelagic"
"Hydromedusae" 465.69 "bioluminescent" "pelagic"
"Hydromedusae" 465.1 "bioluminescent" "pelagic"
"Hydromedusae" 459.44 "bioluminescent" "pelagic"
"Hydromedusae" 459.58 "bioluminescent" "pelagic"
"Hydromedusae" 460.24 "bioluminescent" "pelagic"
"Hydromedusae" 459.82 "bioluminescent" "pelagic"
"Hydromedusae" 455.65 "bioluminescent" "pelagic"
"Hydromedusae" 454.3 "bioluminescent" "pelagic"
"Hydromedusae" 448.74 "bioluminescent" "pelagic"
"Hydromedusae" 447.67 "bioluminescent" "pelagic"
"Hydromedusae" 447.24 "bioluminescent" "pelagic"
"Hydromedusae" 444.93 "bioluminescent" "pelagic"
"Hydromedusae" 444.88 "bioluminescent" "pelagic"
"Hydromedusae" 444.98 "bioluminescent" "pelagic"
"Hydromedusae" 444.25 "bioluminescent" "pelagic"
"Hydromedusae" 443.91 "bioluminescent" "pelagic"
"Hydromedusae" 444.16 "bioluminescent" "pelagic"
"Hydromedusae" 444.09 "bioluminescent" "pelagic"
"Hydromedusae" 443.91 "bioluminescent" "pelagic"
"Hydromedusae" 442.88 "bioluminescent" "pelagic"
"Hydromedusae" 447.24 "bioluminescent" "pelagic"
"Hydromedusae" 445.28 "bioluminescent" "pelagic"
"Hydromedusae" 450.05 "bioluminescent" "pelagic"
"Hydromedusae" 467.72 "bioluminescent" "pelagic"
"Hydromedusae" 468.65 "bioluminescent" "pelagic"
"Hydromedusae" 468.81 "bioluminescent" "pelagic"
"Hydromedusae" 468.95 "bioluminescent" "pelagic"
"Hydromedusae" 468.93 "bioluminescent" "pelagic"
"Hydromedusae" 460.94 "bioluminescent" "pelagic"
"Hydromedusae" 457.96 "bioluminescent" "pelagic"
"Hydromedusae" 446.86 "bioluminescent" "pelagic"
"Hydromedusae" 441.24 "bioluminescent" "pelagic"
"Hydromedusae" 440.27 "bioluminescent" "pelagic"
"Hydromedusae" 437.49 "bioluminescent" "pelagic"
"Hydromedusae" 435.46 "bioluminescent" "pelagic"
"Hydromedusae" 430.56 "bioluminescent" "pelagic"
"Hydromedusae" 430.24 "bioluminescent" "pelagic"
"Hydromedusae" 414.38 "bioluminescent" "pelagic"
"Hydromedusae" 412.59 "bioluminescent" "pelagic"
"Hydromedusae" 395.66 "bioluminescent" "pelagic"
"Hydromedusae" 390.44 "bioluminescent" "pelagic"
"Hydromedusae" 388.36 "bioluminescent" "pelagic"
"Hydromedusae" 359.39 "bioluminescent" "pelagic"
"Hydromedusae" 359.27 "bioluminescent" "pelagic"
"Hydromedusae" 356.46 "bioluminescent" "pelagic"
"Hydromedusae" 353.09 "bioluminescent" "pelagic"
"Hydromedusae" 346.39 "bioluminescent" "pelagic"
"Hydromedusae" 346.66 "bioluminescent" "pelagic"
"Hydromedusae" 347.99 "bioluminescent" "pelagic"
"Hydromedusae" 348.25 "bioluminescent" "pelagic"
"Hydromedusae" 348.3 "bioluminescent" "pelagic"
"Hydromedusae" 348.23 "bioluminescent" "pelagic"
"Hydromedusae" 347.28 "bioluminescent" "pelagic"
"Hydromedusae" 347.15 "bioluminescent" "pelagic"
"Hydromedusae" 349.14 "bioluminescent" "pelagic"
"Hydromedusae" 350.92 "bioluminescent" "pelagic"
"Hydromedusae" 350.92 "bioluminescent" "pelagic"
"Hydromedusae" 351.16 "bioluminescent" "pelagic"
"Hydromedusae" 350.15 "bioluminescent" "pelagic"
"Hydromedusae" 350.17 "bioluminescent" "pelagic"
"Hydromedusae" 345.84 "bioluminescent" "pelagic"
"Hydromedusae" 347.52 "bioluminescent" "pelagic"
"Hydromedusae" 348.95 "bioluminescent" "pelagic"
"Hydromedusae" 354.67 "bioluminescent" "pelagic"
"Hydromedusae" 353.57 "bioluminescent" "pelagic"
"Hydromedusae" 352.31 "bioluminescent" "pelagic"
"Hydromedusae" 348.9 "bioluminescent" "pelagic"
"Hydromedusae" 335.32 "bioluminescent" "pelagic"
"Hydromedusae" 332 "bioluminescent" "pelagic"
"Hydromedusae" 327.16 "bioluminescent" "pelagic"
"Hydromedusae" 317.6 "bioluminescent" "pelagic"
"Hydromedusae" 314.92 "bioluminescent" "pelagic"
"Hydromedusae" 314.29 "bioluminescent" "pelagic"
"Hydromedusae" 303.64 "bioluminescent" "pelagic"
"Hydromedusae" 303.85 "bioluminescent" "pelagic"
"Hydromedusae" 303.12 "bioluminescent" "pelagic"
"Hydromedusae" 290.97 "bioluminescent" "pelagic"
"Hydromedusae" 285.9 "bioluminescent" "pelagic"
"Hydromedusae" 280.44 "bioluminescent" "pelagic"
"Hydromedusae" 279.04 "bioluminescent" "pelagic"
"Hydromedusae" 277.81 "bioluminescent" "pelagic"
"Hydromedusae" 274.74 "bioluminescent" "pelagic"
"Hydromedusae" 272.75 "bioluminescent" "pelagic"
"Hydromedusae" 260.74 "bioluminescent" "pelagic"
"Hydromedusae" 254 "bioluminescent" "pelagic"
"Hydromedusae" 250.32 "bioluminescent" "pelagic"
"Hydromedusae" 248.64 "bioluminescent" "pelagic"
"Hydromedusae" 243.38 "bioluminescent" "pelagic"
"Hydromedusae" 207.04 "bioluminescent" "pelagic"
"Hydromedusae" 150.82 "bioluminescent" "pelagic"
"Hydromedusae" 665.14 "bioluminescent" "pelagic"
"Hydromedusae" 766.26 "bioluminescent" "pelagic"
"Siphonophora" 343.95 "bioluminescent" "pelagic"
"Siphonophora" 347.76 "bioluminescent" "pelagic"
"Siphonophora" 355.43 "bioluminescent" "pelagic"
"Siphonophora" 368.4 "bioluminescent" "pelagic"
"Siphonophora" 393.85 "bioluminescent" "pelagic"
"Siphonophora" 636.75 "bioluminescent" "pelagic"
"Siphonophora" 714.29 "bioluminescent" "pelagic"
"Siphonophora" 737.24 "bioluminescent" "pelagic"
"Siphonophora" 769.07 "bioluminescent" "pelagic"
"Siphonophora" 768.25 "bioluminescent" "pelagic"
"Siphonophora" 770.19 "bioluminescent" "pelagic"
"Siphonophora" 769.08 "bioluminescent" "pelagic"
"Siphonophora" 769.82 "bioluminescent" "pelagic"
"Siphonophora" 766.5 "bioluminescent" "pelagic"
"Siphonophora" 768.75 "bioluminescent" "pelagic"
"Siphonophora" 767.86 "bioluminescent" "pelagic"
"Siphonophora" 709.54 "bioluminescent" "pelagic"
"Siphonophora" 659.65 "bioluminescent" "pelagic"
"Siphonophora" 659.65 "bioluminescent" "pelagic"
"Siphonophora" 659.58 "bioluminescent" "pelagic"
"Siphonophora" 659.95 "bioluminescent" "pelagic"
"Siphonophora" 659.71 "bioluminescent" "pelagic"
"Siphonophora" 659.66 "bioluminescent" "pelagic"
"Siphonophora" 659.71 "bioluminescent" "pelagic"
"Siphonophora" 655.54 "bioluminescent" "pelagic"
"Siphonophora" 617.83 "bioluminescent" "pelagic"
"Siphonophora" 552.59 "bioluminescent" "pelagic"
"Siphonophora" 547.98 "bioluminescent" "pelagic"
"Siphonophora" 523.64 "bioluminescent" "pelagic"
"Siphonophora" 499.33 "bioluminescent" "pelagic"
"Siphonophora" 474.64 "bioluminescent" "pelagic"
"Siphonophora" 467.89 "bioluminescent" "pelagic"
"Siphonophora" 468.16 "bioluminescent" "pelagic"
"Siphonophora" 459.7 "bioluminescent" "pelagic"
"Siphonophora" 459.29 "bioluminescent" "pelagic"
"Siphonophora" 442.97 "bioluminescent" "pelagic"
"Siphonophora" 442.86 "bioluminescent" "pelagic"
"Siphonophora" 446.45 "bioluminescent" "pelagic"
"Siphonophora" 459.55 "bioluminescent" "pelagic"
"Siphonophora" 445.39 "bioluminescent" "pelagic"
"Siphonophora" 432.3 "bioluminescent" "pelagic"
"Siphonophora" 431.6 "bioluminescent" "pelagic"
"Siphonophora" 431.29 "bioluminescent" "pelagic"
"Siphonophora" 422.55 "bioluminescent" "pelagic"
"Siphonophora" 408.06 "bioluminescent" "pelagic"
"Siphonophora" 407.14 "bioluminescent" "pelagic"
"Appendicularia" 204.22 "likely" "pelagic"
"Appendicularia" 207.62 "likely" "pelagic"
"Appendicularia" 218.07 "likely" "pelagic"
"Appendicularia" 228.67 "likely" "pelagic"
"Appendicularia" 241.92 "likely" "pelagic"
"Appendicularia" 248.67 "likely" "pelagic"
"Appendicularia" 379.62 "likely" "pelagic"
"Appendicularia" 415.32 "likely" "pelagic"
"Appendicularia" 503.53 "likely" "pelagic"
"Appendicularia" 548.54 "likely" "pelagic"
"Appendicularia" 574.43 "likely" "pelagic"
"Appendicularia" 646.84 "likely" "pelagic"
"Appendicularia" 743.12 "likely" "pelagic"
"Appendicularia" 751.08 "likely" "pelagic"
"Appendicularia" 754.22 "likely" "pelagic"
"Appendicularia" 768.05 "likely" "pelagic"
"Appendicularia" 766.81 "likely" "pelagic"
"Appendicularia" 768.89 "likely" "pelagic"
"Appendicularia" 769.22 "likely" "pelagic"
"Appendicularia" 770.67 "likely" "pelagic"
"Appendicularia" 772.23 "likely" "pelagic"
"Appendicularia" 767.52 "likely" "pelagic"
"Appendicularia" 770.34 "likely" "pelagic"
"Appendicularia" 770.19 "likely" "pelagic"
"Appendicularia" 767.47 "likely" "pelagic"
"Appendicularia" 767.34 "likely" "pelagic"
"Appendicularia" 767.44 "likely" "pelagic"
"Appendicularia" 769.68 "likely" "pelagic"
"Appendicularia" 771.03 "likely" "pelagic"
"Appendicularia" 769.01 "likely" "pelagic"
"Appendicularia" 769.01 "likely" "pelagic"
"Appendicularia" 772.81 "likely" "pelagic"
"Appendicularia" 768.21 "likely" "pelagic"
"Appendicularia" 766 "likely" "pelagic"
"Appendicularia" 756.05 "likely" "pelagic"
"Appendicularia" 746.24 "likely" "pelagic"
"Appendicularia" 744.03 "likely" "pelagic"
"Appendicularia" 738.21 "likely" "pelagic"
"Appendicularia" 732.2 "likely" "pelagic"
"Appendicularia" 728.81 "likely" "pelagic"
"Appendicularia" 710.35 "likely" "pelagic"
"Appendicularia" 690.89 "likely" "pelagic"
"Appendicularia" 671.35 "likely" "pelagic"
"Appendicularia" 668.52 "likely" "pelagic"
"Appendicularia" 659.76 "likely" "pelagic"
"Appendicularia" 659.56 "likely" "pelagic"
"Appendicularia" 659.7 "likely" "pelagic"
"Appendicularia" 659.67 "likely" "pelagic"
"Appendicularia" 659.55 "likely" "pelagic"
"Appendicularia" 659.02 "likely" "pelagic"
"Appendicularia" 659.64 "likely" "pelagic"
"Appendicularia" 659.72 "likely" "pelagic"
"Appendicularia" 659.66 "likely" "pelagic"
"Appendicularia" 659.72 "likely" "pelagic"
"Appendicularia" 659.61 "likely" "pelagic"
"Appendicularia" 659.73 "likely" "pelagic"
"Appendicularia" 659.89 "likely" "pelagic"
"Appendicularia" 659.49 "likely" "pelagic"
"Appendicularia" 659.61 "likely" "pelagic"
"Appendicularia" 659.46 "likely" "pelagic"
"Appendicularia" 659.32 "likely" "pelagic"
"Appendicularia" 650.87 "likely" "pelagic"
"Appendicularia" 642.15 "likely" "pelagic"
"Appendicularia" 637.93 "likely" "pelagic"
"Appendicularia" 635.39 "likely" "pelagic"
"Appendicularia" 634.23 "likely" "pelagic"
"Appendicularia" 627.55 "likely" "pelagic"
"Appendicularia" 629.4 "likely" "pelagic"
"Appendicularia" 604.8 "likely" "pelagic"
"Appendicularia" 571.52 "likely" "pelagic"
"Appendicularia" 557.83 "likely" "pelagic"
"Appendicularia" 555.14 "likely" "pelagic"
"Appendicularia" 547.15 "likely" "pelagic"
"Appendicularia" 545.42 "likely" "pelagic"
"Appendicularia" 529.83 "likely" "pelagic"
"Appendicularia" 519.48 "likely" "pelagic"
"Appendicularia" 488.6 "likely" "pelagic"
"Appendicularia" 478.06 "likely" "pelagic"
"Appendicularia" 473.4 "likely" "pelagic"
"Appendicularia" 466.47 "likely" "pelagic"
"Appendicularia" 464.23 "likely" "pelagic"
"Appendicularia" 460.05 "likely" "pelagic"
"Appendicularia" 459.6 "likely" "pelagic"
"Appendicularia" 459.5 "likely" "pelagic"
"Appendicularia" 459.48 "likely" "pelagic"
"Appendicularia" 459.97 "likely" "pelagic"
"Appendicularia" 459.56 "likely" "pelagic"
"Appendicularia" 457.21 "likely" "pelagic"
"Appendicularia" 456.29 "likely" "pelagic"
"Appendicularia" 453.95 "likely" "pelagic"
"Appendicularia" 453.21 "likely" "pelagic"
"Appendicularia" 448.69 "likely" "pelagic"
"Appendicularia" 445.72 "likely" "pelagic"
"Appendicularia" 443.82 "likely" "pelagic"
"Appendicularia" 444.11 "likely" "pelagic"
"Appendicularia" 444.01 "likely" "pelagic"
"Appendicularia" 444.09 "likely" "pelagic"
"Appendicularia" 444.16 "likely" "pelagic"
"Appendicularia" 449.72 "likely" "pelagic"
"Appendicularia" 456.06 "likely" "pelagic"
"Appendicularia" 467.01 "likely" "pelagic"
"Appendicularia" 468.65 "likely" "pelagic"
"Appendicularia" 468.81 "likely" "pelagic"
"Appendicularia" 469.05 "likely" "pelagic"
"Appendicularia" 467.49 "likely" "pelagic"
"Appendicularia" 467.74 "likely" "pelagic"
"Appendicularia" 464.86 "likely" "pelagic"
"Appendicularia" 458.43 "likely" "pelagic"
"Appendicularia" 455.28 "likely" "pelagic"
"Appendicularia" 447.25 "likely" "pelagic"
"Appendicularia" 440.29 "likely" "pelagic"
"Appendicularia" 440.83 "likely" "pelagic"
"Appendicularia" 437.39 "likely" "pelagic"
"Appendicularia" 434.52 "likely" "pelagic"
"Appendicularia" 432.83 "likely" "pelagic"
"Appendicularia" 430.9 "likely" "pelagic"
"Appendicularia" 430.22 "likely" "pelagic"
"Appendicularia" 430.42 "likely" "pelagic"
"Appendicularia" 423.13 "likely" "pelagic"
"Appendicularia" 421.58 "likely" "pelagic"
"Appendicularia" 419.32 "likely" "pelagic"
"Appendicularia" 418.11 "likely" "pelagic"
"Appendicularia" 416.31 "likely" "pelagic"
"Appendicularia" 415.16 "likely" "pelagic"
"Appendicularia" 411.05 "likely" "pelagic"
"Appendicularia" 400.05 "likely" "pelagic"
"Appendicularia" 394.39 "likely" "pelagic"
"Appendicularia" 384.93 "likely" "pelagic"
"Appendicularia" 383.97 "likely" "pelagic"
"Appendicularia" 381.26 "likely" "pelagic"
"Appendicularia" 380.11 "likely" "pelagic"
"Appendicularia" 375.03 "likely" "pelagic"
"Appendicularia" 370.89 "likely" "pelagic"
"Appendicularia" 367.5 "likely" "pelagic"
"Appendicularia" 364.02 "likely" "pelagic"
"Appendicularia" 360.55 "likely" "pelagic"
"Appendicularia" 359.26 "likely" "pelagic"
"Appendicularia" 355.59 "likely" "pelagic"
"Appendicularia" 355.03 "likely" "pelagic"
"Appendicularia" 346.14 "likely" "pelagic"
"Appendicularia" 345.95 "likely" "pelagic"
"Appendicularia" 349.97 "likely" "pelagic"
"Appendicularia" 348.85 "likely" "pelagic"
"Appendicularia" 352.67 "likely" "pelagic"
"Appendicularia" 330.99 "likely" "pelagic"
"Appendicularia" 310.4 "likely" "pelagic"
"Appendicularia" 305.27 "likely" "pelagic"
"Appendicularia" 302.67 "likely" "pelagic"
"Appendicularia" 285.08 "likely" "pelagic"
"Appendicularia" 267.17 "likely" "pelagic"
"Appendicularia" 260.74 "likely" "pelagic"
"Appendicularia" 256.21 "likely" "pelagic"
"Appendicularia" 252.22 "likely" "pelagic"
"Appendicularia" 249.77 "likely" "pelagic"
"Appendicularia" 250.98 "likely" "pelagic"
"Appendicularia" 251.06 "likely" "pelagic"
"Appendicularia" 250.19 "likely" "pelagic"
"Appendicularia" 250.45 "likely" "pelagic"
"Appendicularia" 248.49 "likely" "pelagic"
"Appendicularia" 246.59 "likely" "pelagic"
"Appendicularia" 244.83 "likely" "pelagic"
"Appendicularia" 232.1 "likely" "pelagic"
"Appendicularia" 225.17 "likely" "pelagic"
"Appendicularia" 208.28 "likely" "pelagic"
"Appendicularia" 204.94 "likely" "pelagic"
"Appendicularia" 197.7 "likely" "pelagic"
"Appendicularia" 179.43 "likely" "pelagic"
"Appendicularia" 73.35 "likely" "pelagic"
"Scyphozoa" 724.84 "bioluminescent" "pelagic"
"Scyphozoa" 464.67 "bioluminescent" "pelagic"
"Scyphozoa" 444.85 "bioluminescent" "pelagic"
"Scyphozoa" 444.98 "bioluminescent" "pelagic"
"Scyphozoa" 442.27 "bioluminescent" "pelagic"
"Scyphozoa" 348.89 "bioluminescent" "pelagic"
"Scyphozoa" 326.77 "bioluminescent" "pelagic"
"Siphonophora" 355.43 "bioluminescent" "pelagic"
"Siphonophora" 617.59 "bioluminescent" "pelagic"
"Siphonophora" 769.8 "bioluminescent" "pelagic"
"Siphonophora" 766.4 "bioluminescent" "pelagic"
"Siphonophora" 659.67 "bioluminescent" "pelagic"
"Siphonophora" 658.78 "bioluminescent" "pelagic"
"Siphonophora" 639.43 "bioluminescent" "pelagic"
"Siphonophora" 526.34 "bioluminescent" "pelagic"
"Siphonophora" 475.66 "bioluminescent" "pelagic"
"Siphonophora" 469.05 "bioluminescent" "pelagic"
"Appendicularia" 277.27 "unlikely" "pelagic"
"Ctenophora" 770.51 "bioluminescent" "pelagic"
"Ctenophora" 659.81 "bioluminescent" "pelagic"
"Ctenophora" 659.72 "bioluminescent" "pelagic"
"Ctenophora" 659.66 "bioluminescent" "pelagic"
"Ctenophora" 618.64 "bioluminescent" "pelagic"
"Ctenophora" 553.07 "bioluminescent" "pelagic"
"Ctenophora" 523.71 "bioluminescent" "pelagic"
"Ctenophora" 464.58 "bioluminescent" "pelagic"
"Ctenophora" 439.34 "bioluminescent" "pelagic"
"Ctenophora" 439.4 "bioluminescent" "pelagic"
"Fishes" 681.51 "unlikely" "pelagic"
"Fishes" 770.07 "unlikely" "pelagic"
"Ctenophora" 46.77 "bioluminescent" "pelagic"
"Ctenophora" 85 "bioluminescent" "pelagic"
"Ctenophora" 89.87 "bioluminescent" "pelagic"
"Ctenophora" 94.31 "bioluminescent" "pelagic"
"Ctenophora" 95.86 "bioluminescent" "pelagic"
"Ctenophora" 99.73 "bioluminescent" "pelagic"
"Ctenophora" 107.76 "bioluminescent" "pelagic"
"Ctenophora" 110.83 "bioluminescent" "pelagic"
"Ctenophora" 125.75 "bioluminescent" "pelagic"
"Ctenophora" 152.52 "bioluminescent" "pelagic"
"Ctenophora" 155.21 "bioluminescent" "pelagic"
"Ctenophora" 177.6 "bioluminescent" "pelagic"
"Ctenophora" 186.83 "bioluminescent" "pelagic"
"Ctenophora" 586.24 "bioluminescent" "pelagic"
"Ctenophora" 637.97 "bioluminescent" "pelagic"
"Ctenophora" 680.28 "bioluminescent" "pelagic"
"Ctenophora" 730.21 "bioluminescent" "pelagic"
"Ctenophora" 766.5 "bioluminescent" "pelagic"
"Ctenophora" 766.92 "bioluminescent" "pelagic"
"Ctenophora" 766.69 "bioluminescent" "pelagic"
"Ctenophora" 769.44 "bioluminescent" "pelagic"
"Ctenophora" 768.84 "bioluminescent" "pelagic"
"Ctenophora" 771.31 "bioluminescent" "pelagic"
"Ctenophora" 768.03 "bioluminescent" "pelagic"
"Ctenophora" 767.65 "bioluminescent" "pelagic"
"Ctenophora" 767.55 "bioluminescent" "pelagic"
"Ctenophora" 767.54 "bioluminescent" "pelagic"
"Ctenophora" 770.07 "bioluminescent" "pelagic"
"Ctenophora" 768.86 "bioluminescent" "pelagic"
"Ctenophora" 770.03 "bioluminescent" "pelagic"
"Ctenophora" 766.93 "bioluminescent" "pelagic"
"Ctenophora" 754.72 "bioluminescent" "pelagic"
"Ctenophora" 743.16 "bioluminescent" "pelagic"
"Ctenophora" 731.16 "bioluminescent" "pelagic"
"Ctenophora" 724.99 "bioluminescent" "pelagic"
"Ctenophora" 695.29 "bioluminescent" "pelagic"
"Ctenophora" 681.9 "bioluminescent" "pelagic"
"Ctenophora" 660.44 "bioluminescent" "pelagic"
"Ctenophora" 659.47 "bioluminescent" "pelagic"
"Ctenophora" 659.72 "bioluminescent" "pelagic"
"Ctenophora" 659.37 "bioluminescent" "pelagic"
"Ctenophora" 658.87 "bioluminescent" "pelagic"
"Ctenophora" 659.5 "bioluminescent" "pelagic"
"Ctenophora" 659.88 "bioluminescent" "pelagic"
"Ctenophora" 659.73 "bioluminescent" "pelagic"
"Ctenophora" 659.72 "bioluminescent" "pelagic"
"Ctenophora" 659.75 "bioluminescent" "pelagic"
"Ctenophora" 659.68 "bioluminescent" "pelagic"
"Ctenophora" 659.51 "bioluminescent" "pelagic"
"Ctenophora" 659.56 "bioluminescent" "pelagic"
"Ctenophora" 659.56 "bioluminescent" "pelagic"
"Ctenophora" 659.09 "bioluminescent" "pelagic"
"Ctenophora" 656.66 "bioluminescent" "pelagic"
"Ctenophora" 639.77 "bioluminescent" "pelagic"
"Ctenophora" 613.34 "bioluminescent" "pelagic"
"Ctenophora" 606.18 "bioluminescent" "pelagic"
"Ctenophora" 580.43 "bioluminescent" "pelagic"
"Ctenophora" 542.32 "bioluminescent" "pelagic"
"Ctenophora" 534.29 "bioluminescent" "pelagic"
"Ctenophora" 526.34 "bioluminescent" "pelagic"
"Ctenophora" 522.4 "bioluminescent" "pelagic"
"Ctenophora" 489.82 "bioluminescent" "pelagic"
"Ctenophora" 461.99 "bioluminescent" "pelagic"
"Ctenophora" 459.11 "bioluminescent" "pelagic"
"Ctenophora" 454.27 "bioluminescent" "pelagic"
"Ctenophora" 444.44 "bioluminescent" "pelagic"
"Ctenophora" 440.15 "bioluminescent" "pelagic"
"Ctenophora" 430.41 "bioluminescent" "pelagic"
"Ctenophora" 430.91 "bioluminescent" "pelagic"
"Ctenophora" 426.84 "bioluminescent" "pelagic"
"Ctenophora" 421.77 "bioluminescent" "pelagic"
"Ctenophora" 420.33 "bioluminescent" "pelagic"
"Ctenophora" 410.82 "bioluminescent" "pelagic"
"Ctenophora" 405.94 "bioluminescent" "pelagic"
"Ctenophora" 403.4 "bioluminescent" "pelagic"
"Ctenophora" 396.01 "bioluminescent" "pelagic"
"Ctenophora" 395.06 "bioluminescent" "pelagic"
"Ctenophora" 392.82 "bioluminescent" "pelagic"
"Ctenophora" 350.92 "bioluminescent" "pelagic"
"Ctenophora" 348.99 "bioluminescent" "pelagic"
"Ctenophora" 315.87 "bioluminescent" "pelagic"
"Ctenophora" 310.99 "bioluminescent" "pelagic"
"Ctenophora" 154.12 "bioluminescent" "pelagic"
"Ctenophora" 149.94 "bioluminescent" "pelagic"
"Ctenophora" 148.38 "bioluminescent" "pelagic"
"Ctenophora" 144.55 "bioluminescent" "pelagic"
"Ctenophora" 139.99 "bioluminescent" "pelagic"
"Ctenophora" 124.16 "bioluminescent" "pelagic"
"Ctenophora" 115.05 "bioluminescent" "pelagic"
"Ctenophora" 109.49 "bioluminescent" "pelagic"
"Ctenophora" 91 "bioluminescent" "pelagic"
"Ctenophora" 87.7 "bioluminescent" "pelagic"
"Ctenophora" 68.21 "bioluminescent" "pelagic"
"Ctenophora" 63.71 "bioluminescent" "pelagic"
"Ctenophora" 59.2 "bioluminescent" "pelagic"
"Ctenophora" 51.06 "bioluminescent" "pelagic"
"Ctenophora" 40.87 "bioluminescent" "pelagic"
"Ctenophora" 39.21 "bioluminescent" "pelagic"
"Ctenophora" 39.31 "bioluminescent" "pelagic"
"Ctenophora" 39.82 "bioluminescent" "pelagic"
"Ctenophora" 40.06 "bioluminescent" "pelagic"
"Ctenophora" 40.37 "bioluminescent" "pelagic"
"Ctenophora" 41.18 "bioluminescent" "pelagic"
"Ctenophora" 41.51 "bioluminescent" "pelagic"
"Ctenophora" 42.39 "bioluminescent" "pelagic"
"Ctenophora" 43.37 "bioluminescent" "pelagic"
"Ctenophora" 37.97 "bioluminescent" "pelagic"
"Ctenophora" 165.81 "bioluminescent" "pelagic"
"Ctenophora" 195.75 "bioluminescent" "pelagic"
"Ctenophora" 206.85 "bioluminescent" "pelagic"
"Ctenophora" 268.27 "bioluminescent" "pelagic"
"Ctenophora" 372.45 "bioluminescent" "pelagic"
"Ctenophora" 386.06 "bioluminescent" "pelagic"
"Ctenophora" 399.9 "bioluminescent" "pelagic"
"Ctenophora" 404.26 "bioluminescent" "pelagic"
"Ctenophora" 414.87 "bioluminescent" "pelagic"
"Ctenophora" 430.66 "bioluminescent" "pelagic"
"Ctenophora" 518.96 "bioluminescent" "pelagic"
"Ctenophora" 529.34 "bioluminescent" "pelagic"
"Ctenophora" 538.27 "bioluminescent" "pelagic"
"Ctenophora" 731.82 "bioluminescent" "pelagic"
"Ctenophora" 769.39 "bioluminescent" "pelagic"
"Ctenophora" 722.75 "bioluminescent" "pelagic"
"Ctenophora" 530.16 "bioluminescent" "pelagic"
"Ctenophora" 527.08 "bioluminescent" "pelagic"
"Ctenophora" 471.4 "bioluminescent" "pelagic"
"Ctenophora" 467 "bioluminescent" "pelagic"
"Ctenophora" 459.37 "bioluminescent" "pelagic"
"Ctenophora" 458.92 "bioluminescent" "pelagic"
"Ctenophora" 459.71 "bioluminescent" "pelagic"
"Ctenophora" 456.74 "bioluminescent" "pelagic"
"Ctenophora" 467.62 "bioluminescent" "pelagic"
"Ctenophora" 468.63 "bioluminescent" "pelagic"
"Ctenophora" 469.1 "bioluminescent" "pelagic"
"Ctenophora" 445.94 "bioluminescent" "pelagic"
"Ctenophora" 440.88 "bioluminescent" "pelagic"
"Ctenophora" 440.9 "bioluminescent" "pelagic"
"Ctenophora" 439.04 "bioluminescent" "pelagic"
"Ctenophora" 433.31 "bioluminescent" "pelagic"
"Ctenophora" 428.17 "bioluminescent" "pelagic"
"Ctenophora" 427.18 "bioluminescent" "pelagic"
"Ctenophora" 420.68 "bioluminescent" "pelagic"
"Ctenophora" 420.95 "bioluminescent" "pelagic"
"Ctenophora" 420.97 "bioluminescent" "pelagic"
"Ctenophora" 419.89 "bioluminescent" "pelagic"
"Ctenophora" 418.82 "bioluminescent" "pelagic"
"Ctenophora" 411.48 "bioluminescent" "pelagic"
"Ctenophora" 360.75 "bioluminescent" "pelagic"
"Ctenophora" 359.45 "bioluminescent" "pelagic"
"Ctenophora" 350.31 "bioluminescent" "pelagic"
"Ctenophora" 349.2 "bioluminescent" "pelagic"
"Ctenophora" 304.09 "bioluminescent" "pelagic"
"Ctenophora" 302.03 "bioluminescent" "pelagic"
"Ctenophora" 281.74 "bioluminescent" "pelagic"
"Ctenophora" 219.17 "bioluminescent" "pelagic"
"Ctenophora" 209.9 "bioluminescent" "pelagic"
"Ctenophora" 186.29 "bioluminescent" "pelagic"
"Chaetognatha" 771.6 "bioluminescent" "pelagic"
"Chaetognatha" 765.57 "bioluminescent" "pelagic"
"Chaetognatha" 767.32 "bioluminescent" "pelagic"
"Chaetognatha" 770.79 "bioluminescent" "pelagic"
"Chaetognatha" 659.76 "bioluminescent" "pelagic"
"Siphonophora" 45.9 "bioluminescent" "pelagic"
"Siphonophora" 768.62 "bioluminescent" "pelagic"
"Siphonophora" 727.98 "bioluminescent" "pelagic"
"Siphonophora" 626.13 "bioluminescent" "pelagic"
"Siphonophora" 583.55 "bioluminescent" "pelagic"
"Siphonophora" 525.62 "bioluminescent" "pelagic"
"Siphonophora" 521.45 "bioluminescent" "pelagic"
"Siphonophora" 460.64 "bioluminescent" "pelagic"
"Siphonophora" 459.33 "bioluminescent" "pelagic"
"Siphonophora" 451.27 "bioluminescent" "pelagic"
"Siphonophora" 468.9 "bioluminescent" "pelagic"
"Siphonophora" 454.17 "bioluminescent" "pelagic"
"Siphonophora" 428.69 "bioluminescent" "pelagic"
"Siphonophora" 382.95 "bioluminescent" "pelagic"
"Siphonophora" 368.8 "bioluminescent" "pelagic"
"Siphonophora" 367.33 "bioluminescent" "pelagic"
"Siphonophora" 347.36 "bioluminescent" "pelagic"
"Siphonophora" 348.45 "bioluminescent" "pelagic"
"Siphonophora" 348.35 "bioluminescent" "pelagic"
"Siphonophora" 348.35 "bioluminescent" "pelagic"
"Siphonophora" 348.23 "bioluminescent" "pelagic"
"Siphonophora" 346.55 "bioluminescent" "pelagic"
"Siphonophora" 345.74 "bioluminescent" "pelagic"
"Siphonophora" 343.67 "bioluminescent" "pelagic"
"Siphonophora" 302.41 "bioluminescent" "pelagic"
"Siphonophora" 264.25 "bioluminescent" "pelagic"
"Siphonophora" 227.71 "bioluminescent" "pelagic"
"Chaetognatha" 44.12 "unlikely" "pelagic"
"Chaetognatha" 211.23 "unlikely" "pelagic"
"Chaetognatha" 272.84 "unlikely" "pelagic"
"Chaetognatha" 423.1 "unlikely" "pelagic"
"Chaetognatha" 474.42 "unlikely" "pelagic"
"Chaetognatha" 489.49 "unlikely" "pelagic"
"Chaetognatha" 497.6 "unlikely" "pelagic"
"Chaetognatha" 768.98 "unlikely" "pelagic"
"Chaetognatha" 767.91 "unlikely" "pelagic"
"Chaetognatha" 772.76 "unlikely" "pelagic"
"Chaetognatha" 705.61 "unlikely" "pelagic"
"Chaetognatha" 659.49 "unlikely" "pelagic"
"Chaetognatha" 659.29 "unlikely" "pelagic"
"Chaetognatha" 659.56 "unlikely" "pelagic"
"Chaetognatha" 659.66 "unlikely" "pelagic"
"Chaetognatha" 659.61 "unlikely" "pelagic"
"Chaetognatha" 659.87 "unlikely" "pelagic"
"Chaetognatha" 628.2 "unlikely" "pelagic"
"Chaetognatha" 555.92 "unlikely" "pelagic"
"Chaetognatha" 555.87 "unlikely" "pelagic"
"Chaetognatha" 555.24 "unlikely" "pelagic"
"Chaetognatha" 555.07 "unlikely" "pelagic"
"Chaetognatha" 526.71 "unlikely" "pelagic"
"Chaetognatha" 524.74 "unlikely" "pelagic"
"Chaetognatha" 522.34 "unlikely" "pelagic"
"Chaetognatha" 510.17 "unlikely" "pelagic"
"Chaetognatha" 499.97 "unlikely" "pelagic"
"Chaetognatha" 497.67 "unlikely" "pelagic"
"Chaetognatha" 488.45 "unlikely" "pelagic"
"Chaetognatha" 480.74 "unlikely" "pelagic"
"Chaetognatha" 478.83 "unlikely" "pelagic"
"Chaetognatha" 474.62 "unlikely" "pelagic"
"Chaetognatha" 469.77 "unlikely" "pelagic"
"Chaetognatha" 468.4 "unlikely" "pelagic"
"Chaetognatha" 462.79 "unlikely" "pelagic"
"Chaetognatha" 459.53 "unlikely" "pelagic"
"Chaetognatha" 459.48 "unlikely" "pelagic"
"Chaetognatha" 459.63 "unlikely" "pelagic"
"Chaetognatha" 459.87 "unlikely" "pelagic"
"Chaetognatha" 459.32 "unlikely" "pelagic"
"Chaetognatha" 459.35 "unlikely" "pelagic"
"Chaetognatha" 459.26 "unlikely" "pelagic"
"Chaetognatha" 460.06 "unlikely" "pelagic"
"Chaetognatha" 459.43 "unlikely" "pelagic"
"Chaetognatha" 459.72 "unlikely" "pelagic"
"Chaetognatha" 459.51 "unlikely" "pelagic"
"Chaetognatha" 458.02 "unlikely" "pelagic"
"Chaetognatha" 454.98 "unlikely" "pelagic"
"Chaetognatha" 455.75 "unlikely" "pelagic"
"Chaetognatha" 452.97 "unlikely" "pelagic"
"Chaetognatha" 447.49 "unlikely" "pelagic"
"Chaetognatha" 445.67 "unlikely" "pelagic"
"Chaetognatha" 445.72 "unlikely" "pelagic"
"Chaetognatha" 445.72 "unlikely" "pelagic"
"Chaetognatha" 445.67 "unlikely" "pelagic"
"Chaetognatha" 445.29 "unlikely" "pelagic"
"Chaetognatha" 445 "unlikely" "pelagic"
"Chaetognatha" 444.9 "unlikely" "pelagic"
"Chaetognatha" 444.83 "unlikely" "pelagic"
"Chaetognatha" 444.35 "unlikely" "pelagic"
"Chaetognatha" 443.82 "unlikely" "pelagic"
"Chaetognatha" 444.06 "unlikely" "pelagic"
"Chaetognatha" 443.94 "unlikely" "pelagic"
"Chaetognatha" 443.86 "unlikely" "pelagic"
"Chaetognatha" 444.01 "unlikely" "pelagic"
"Chaetognatha" 444.04 "unlikely" "pelagic"
"Chaetognatha" 443.8 "unlikely" "pelagic"
"Chaetognatha" 443.82 "unlikely" "pelagic"
"Chaetognatha" 443.99 "unlikely" "pelagic"
"Chaetognatha" 444.57 "unlikely" "pelagic"
"Chaetognatha" 444.53 "unlikely" "pelagic"
"Chaetognatha" 443.59 "unlikely" "pelagic"
"Chaetognatha" 443.37 "unlikely" "pelagic"
"Chaetognatha" 445.38 "unlikely" "pelagic"
"Chaetognatha" 447.24 "unlikely" "pelagic"
"Chaetognatha" 445.23 "unlikely" "pelagic"
"Chaetognatha" 450.1 "unlikely" "pelagic"
"Chaetognatha" 450.78 "unlikely" "pelagic"
"Chaetognatha" 454.51 "unlikely" "pelagic"
"Chaetognatha" 462.16 "unlikely" "pelagic"
"Chaetognatha" 464.39 "unlikely" "pelagic"
"Chaetognatha" 467.64 "unlikely" "pelagic"
"Chaetognatha" 467.59 "unlikely" "pelagic"
"Chaetognatha" 468.07 "unlikely" "pelagic"
"Chaetognatha" 468.9 "unlikely" "pelagic"
"Chaetognatha" 468.27 "unlikely" "pelagic"
"Chaetognatha" 467.59 "unlikely" "pelagic"
"Chaetognatha" 468.27 "unlikely" "pelagic"
"Chaetognatha" 467.93 "unlikely" "pelagic"
"Chaetognatha" 466.96 "unlikely" "pelagic"
"Chaetognatha" 466.96 "unlikely" "pelagic"
"Chaetognatha" 466.52 "unlikely" "pelagic"
"Chaetognatha" 465.22 "unlikely" "pelagic"
"Chaetognatha" 464.34 "unlikely" "pelagic"
"Chaetognatha" 459.92 "unlikely" "pelagic"
"Chaetognatha" 459.02 "unlikely" "pelagic"
"Chaetognatha" 458.63 "unlikely" "pelagic"
"Chaetognatha" 457.36 "unlikely" "pelagic"
"Chaetognatha" 456.68 "unlikely" "pelagic"
"Chaetognatha" 450.53 "unlikely" "pelagic"
"Chaetognatha" 446.48 "unlikely" "pelagic"
"Chaetognatha" 444.88 "unlikely" "pelagic"
"Chaetognatha" 442.79 "unlikely" "pelagic"
"Chaetognatha" 441.78 "unlikely" "pelagic"
"Chaetognatha" 440.99 "unlikely" "pelagic"
"Chaetognatha" 439.86 "unlikely" "pelagic"
"Chaetognatha" 437.68 "unlikely" "pelagic"
"Chaetognatha" 436.96 "unlikely" "pelagic"
"Chaetognatha" 434.09 "unlikely" "pelagic"
"Chaetognatha" 433.61 "unlikely" "pelagic"
"Chaetognatha" 432.59 "unlikely" "pelagic"
"Chaetognatha" 431.38 "unlikely" "pelagic"
"Chaetognatha" 430.51 "unlikely" "pelagic"
"Chaetognatha" 431.07 "unlikely" "pelagic"
"Chaetognatha" 430.77 "unlikely" "pelagic"
"Chaetognatha" 432.62 "unlikely" "pelagic"
"Chaetognatha" 426.68 "unlikely" "pelagic"
"Chaetognatha" 425.7 "unlikely" "pelagic"
"Chaetognatha" 424.58 "unlikely" "pelagic"
"Chaetognatha" 421.98 "unlikely" "pelagic"
"Chaetognatha" 419.6 "unlikely" "pelagic"
"Chaetognatha" 418.45 "unlikely" "pelagic"
"Chaetognatha" 417.29 "unlikely" "pelagic"
"Chaetognatha" 412.89 "unlikely" "pelagic"
"Chaetognatha" 412.85 "unlikely" "pelagic"
"Chaetognatha" 412.59 "unlikely" "pelagic"
"Chaetognatha" 412.5 "unlikely" "pelagic"
"Chaetognatha" 407.63 "unlikely" "pelagic"
"Chaetognatha" 406.52 "unlikely" "pelagic"
"Chaetognatha" 406.13 "unlikely" "pelagic"
"Chaetognatha" 404.4 "unlikely" "pelagic"
"Chaetognatha" 402.37 "unlikely" "pelagic"
"Chaetognatha" 400.38 "unlikely" "pelagic"
"Chaetognatha" 395.47 "unlikely" "pelagic"
"Chaetognatha" 392.56 "unlikely" "pelagic"
"Chaetognatha" 389.86 "unlikely" "pelagic"
"Chaetognatha" 388.03 "unlikely" "pelagic"
"Chaetognatha" 386.87 "unlikely" "pelagic"
"Chaetognatha" 384.26 "unlikely" "pelagic"
"Chaetognatha" 383.07 "unlikely" "pelagic"
"Chaetognatha" 380.54 "unlikely" "pelagic"
"Chaetognatha" 379.38 "unlikely" "pelagic"
"Chaetognatha" 377.36 "unlikely" "pelagic"
"Chaetognatha" 374.51 "unlikely" "pelagic"
"Chaetognatha" 366.59 "unlikely" "pelagic"
"Chaetognatha" 365.73 "unlikely" "pelagic"
"Chaetognatha" 363.61 "unlikely" "pelagic"
"Chaetognatha" 359.64 "unlikely" "pelagic"
"Chaetognatha" 359.37 "unlikely" "pelagic"
"Chaetognatha" 359.16 "unlikely" "pelagic"
"Chaetognatha" 359.22 "unlikely" "pelagic"
"Chaetognatha" 359.22 "unlikely" "pelagic"
"Chaetognatha" 359.27 "unlikely" "pelagic"
"Chaetognatha" 358.35 "unlikely" "pelagic"
"Chaetognatha" 356.41 "unlikely" "pelagic"
"Chaetognatha" 355.59 "unlikely" "pelagic"
"Chaetognatha" 355.48 "unlikely" "pelagic"
"Chaetognatha" 354.07 "unlikely" "pelagic"
"Chaetognatha" 352.61 "unlikely" "pelagic"
"Chaetognatha" 351.32 "unlikely" "pelagic"
"Chaetognatha" 347.27 "unlikely" "pelagic"
"Chaetognatha" 347.48 "unlikely" "pelagic"
"Chaetognatha" 346.84 "unlikely" "pelagic"
"Chaetognatha" 346.36 "unlikely" "pelagic"
"Chaetognatha" 346.69 "unlikely" "pelagic"
"Chaetognatha" 346.66 "unlikely" "pelagic"
"Chaetognatha" 346.75 "unlikely" "pelagic"
"Chaetognatha" 346.82 "unlikely" "pelagic"
"Chaetognatha" 346.85 "unlikely" "pelagic"
"Chaetognatha" 346.88 "unlikely" "pelagic"
"Chaetognatha" 345.81 "unlikely" "pelagic"
"Chaetognatha" 345.42 "unlikely" "pelagic"
"Chaetognatha" 345.47 "unlikely" "pelagic"
"Chaetognatha" 345.85 "unlikely" "pelagic"
"Chaetognatha" 345.61 "unlikely" "pelagic"
"Chaetognatha" 345.71 "unlikely" "pelagic"
"Chaetognatha" 345.74 "unlikely" "pelagic"
"Chaetognatha" 345.69 "unlikely" "pelagic"
"Chaetognatha" 345.74 "unlikely" "pelagic"
"Chaetognatha" 345.64 "unlikely" "pelagic"
"Chaetognatha" 347.68 "unlikely" "pelagic"
"Chaetognatha" 347.73 "unlikely" "pelagic"
"Chaetognatha" 345.84 "unlikely" "pelagic"
"Chaetognatha" 345.95 "unlikely" "pelagic"
"Chaetognatha" 345.98 "unlikely" "pelagic"
"Chaetognatha" 345.95 "unlikely" "pelagic"
"Chaetognatha" 347.7 "unlikely" "pelagic"
"Chaetognatha" 347.42 "unlikely" "pelagic"
"Chaetognatha" 347.32 "unlikely" "pelagic"
"Chaetognatha" 348.34 "unlikely" "pelagic"
"Chaetognatha" 348.96 "unlikely" "pelagic"
"Chaetognatha" 348.24 "unlikely" "pelagic"
"Chaetognatha" 348 "unlikely" "pelagic"
"Chaetognatha" 348.75 "unlikely" "pelagic"
"Chaetognatha" 350.31 "unlikely" "pelagic"
"Chaetognatha" 350.81 "unlikely" "pelagic"
"Chaetognatha" 350.67 "unlikely" "pelagic"
"Chaetognatha" 346.37 "unlikely" "pelagic"
"Chaetognatha" 348.58 "unlikely" "pelagic"
"Chaetognatha" 350.02 "unlikely" "pelagic"
"Chaetognatha" 357.6 "unlikely" "pelagic"
"Chaetognatha" 351.84 "unlikely" "pelagic"
"Chaetognatha" 348.08 "unlikely" "pelagic"
"Chaetognatha" 346.37 "unlikely" "pelagic"
"Chaetognatha" 342.02 "unlikely" "pelagic"
"Chaetognatha" 326.18 "unlikely" "pelagic"
"Chaetognatha" 322.5 "unlikely" "pelagic"
"Chaetognatha" 316.41 "unlikely" "pelagic"
"Chaetognatha" 312.14 "unlikely" "pelagic"
"Chaetognatha" 302.05 "unlikely" "pelagic"
"Chaetognatha" 303.78 "unlikely" "pelagic"
"Chaetognatha" 300.38 "unlikely" "pelagic"
"Chaetognatha" 297.06 "unlikely" "pelagic"
"Chaetognatha" 294.23 "unlikely" "pelagic"
"Chaetognatha" 268.75 "unlikely" "pelagic"
"Chaetognatha" 263.34 "unlikely" "pelagic"
"Chaetognatha" 263.18 "unlikely" "pelagic"
"Chaetognatha" 257.46 "unlikely" "pelagic"
"Chaetognatha" 253.46 "unlikely" "pelagic"
"Chaetognatha" 251.26 "unlikely" "pelagic"
"Chaetognatha" 250.68 "unlikely" "pelagic"
"Chaetognatha" 249.33 "unlikely" "pelagic"
"Chaetognatha" 246.59 "unlikely" "pelagic"
"Chaetognatha" 246.25 "unlikely" "pelagic"
"Chaetognatha" 219.65 "unlikely" "pelagic"
"Chaetognatha" 200.88 "unlikely" "pelagic"
"Chaetognatha" 191.59 "unlikely" "pelagic"
"Ctenophora" 356.31 "bioluminescent" "pelagic"
"Cephalopoda" 772.05 "bioluminescent" "pelagic"
"Cephalopoda" 444.75 "bioluminescent" "pelagic"
"Siphonophora" 254.99 "bioluminescent" "pelagic"
"Siphonophora" 329.75 "bioluminescent" "pelagic"
"Siphonophora" 373.91 "bioluminescent" "pelagic"
"Siphonophora" 424.29 "bioluminescent" "pelagic"
"Siphonophora" 489.49 "bioluminescent" "pelagic"
"Siphonophora" 509.83 "bioluminescent" "pelagic"
"Siphonophora" 766.09 "bioluminescent" "pelagic"
"Siphonophora" 769.47 "bioluminescent" "pelagic"
"Siphonophora" 659.73 "bioluminescent" "pelagic"
"Siphonophora" 659.02 "bioluminescent" "pelagic"
"Siphonophora" 498.79 "bioluminescent" "pelagic"
"Siphonophora" 441.87 "bioluminescent" "pelagic"
"Siphonophora" 431.68 "bioluminescent" "pelagic"
"Siphonophora" 419.98 "bioluminescent" "pelagic"
"Siphonophora" 412.5 "bioluminescent" "pelagic"
"Siphonophora" 406.72 "bioluminescent" "pelagic"
"Siphonophora" 400.57 "bioluminescent" "pelagic"
"Siphonophora" 394.78 "bioluminescent" "pelagic"
"Siphonophora" 350.29 "bioluminescent" "pelagic"
"Siphonophora" 348.18 "bioluminescent" "pelagic"
"Siphonophora" 354.04 "bioluminescent" "pelagic"
"Siphonophora" 317.23 "bioluminescent" "pelagic"
"Siphonophora" 279.97 "bioluminescent" "pelagic"
"Siphonophora" 243.92 "bioluminescent" "pelagic"
"Siphonophora" 228.9 "bioluminescent" "pelagic"
"Siphonophora" 701.01 "bioluminescent" "pelagic"
"Siphonophora" 650.97 "bioluminescent" "pelagic"
"Hydromedusae" 373 "bioluminescent" "pelagic"
"Hydromedusae" 459.13 "bioluminescent" "pelagic"
"Hydromedusae" 468.9 "bioluminescent" "pelagic"
"Hydromedusae" 413.04 "bioluminescent" "pelagic"
"Hydromedusae" 268.75 "bioluminescent" "pelagic"
"Cephalopoda" 468.91 "bioluminescent" "pelagic"
"Siphonophora" 459.07 "bioluminescent" "pelagic"
"Crustacea" 124.97 "undefined" "pelagic"
"Crustacea" 179.22 "undefined" "pelagic"
"Crustacea" 431.27 "undefined" "pelagic"
"Crustacea" 347.69 "undefined" "pelagic"
"Crustacea" 347.32 "undefined" "pelagic"
"Crustacea" 346.64 "undefined" "pelagic"
"Crustacea" 345.74 "undefined" "pelagic"
"Crustacea" 348.67 "undefined" "pelagic"
"Ctenophora" 54.91 "likely" "pelagic"
"Ctenophora" 195.13 "likely" "pelagic"
"Ctenophora" 770.72 "likely" "pelagic"
"Ctenophora" 769.24 "likely" "pelagic"
"Ctenophora" 767.63 "likely" "pelagic"
"Ctenophora" 760.41 "likely" "pelagic"
"Ctenophora" 756.64 "likely" "pelagic"
"Ctenophora" 746.95 "likely" "pelagic"
"Ctenophora" 732.53 "likely" "pelagic"
"Ctenophora" 659.72 "likely" "pelagic"
"Ctenophora" 349.97 "likely" "pelagic"
"Ctenophora" 350.39 "likely" "pelagic"
"Ctenophora" 319.44 "likely" "pelagic"
"Ctenophora" 261.94 "likely" "pelagic"
"Ctenophora" 25.15 "likely" "pelagic"
"Fishes" 768.98 "bioluminescent" "pelagic"
"Fishes" 769.01 "bioluminescent" "pelagic"
"Fishes" 692.95 "bioluminescent" "pelagic"
"Fishes" 659.51 "bioluminescent" "pelagic"
"Fishes" 659.71 "bioluminescent" "pelagic"
"Fishes" 459.56 "bioluminescent" "pelagic"
"Ctenophora" 47.89 "likely" "pelagic"
"Ctenophora" 53.12 "likely" "pelagic"
"Ctenophora" 94.98 "likely" "pelagic"
"Ctenophora" 146.6 "likely" "pelagic"
"Ctenophora" 174.26 "likely" "pelagic"
"Ctenophora" 180.07 "likely" "pelagic"
"Ctenophora" 216.21 "likely" "pelagic"
"Ctenophora" 587.28 "likely" "pelagic"
"Ctenophora" 459.5 "likely" "pelagic"
"Ctenophora" 444.46 "likely" "pelagic"
"Ctenophora" 463.27 "likely" "pelagic"
"Ctenophora" 433.48 "likely" "pelagic"
"Ctenophora" 412.91 "likely" "pelagic"
"Ctenophora" 380.69 "likely" "pelagic"
"Ctenophora" 345.71 "likely" "pelagic"
"Ctenophora" 221.13 "likely" "pelagic"
"Ctenophora" 205.28 "likely" "pelagic"
"Ctenophora" 192.64 "likely" "pelagic"
"Ctenophora" 183.5 "likely" "pelagic"
"Ctenophora" 176.12 "likely" "pelagic"
"Ctenophora" 169.25 "likely" "pelagic"
"Ctenophora" 166.26 "likely" "pelagic"
"Ctenophora" 160.74 "likely" "pelagic"
"Ctenophora" 154.65 "likely" "pelagic"
"Ctenophora" 149.41 "likely" "pelagic"
"Ctenophora" 143.07 "likely" "pelagic"
"Ctenophora" 138.01 "likely" "pelagic"
"Ctenophora" 136.58 "likely" "pelagic"
"Ctenophora" 83.97 "likely" "pelagic"
"Ctenophora" 82.72 "likely" "pelagic"
"Ctenophora" 76.86 "likely" "pelagic"
"Ctenophora" 70.07 "likely" "pelagic"
"Ctenophora" 57.62 "likely" "pelagic"
"Ctenophora" 41.34 "likely" "pelagic"
"Ctenophora" 40.06 "likely" "pelagic"
"Thaliacea" 646.82 "unlikely" "pelagic"
"Thaliacea" 653.75 "unlikely" "pelagic"
"Thaliacea" 735.57 "unlikely" "pelagic"
"Thaliacea" 768.69 "unlikely" "pelagic"
"Thaliacea" 769.26 "unlikely" "pelagic"
"Thaliacea" 769.81 "unlikely" "pelagic"
"Thaliacea" 770.57 "unlikely" "pelagic"
"Thaliacea" 771.48 "unlikely" "pelagic"
"Thaliacea" 771.18 "unlikely" "pelagic"
"Thaliacea" 769.3 "unlikely" "pelagic"
"Thaliacea" 768.53 "unlikely" "pelagic"
"Thaliacea" 769.6 "unlikely" "pelagic"
"Thaliacea" 769.51 "unlikely" "pelagic"
"Thaliacea" 766.5 "unlikely" "pelagic"
"Thaliacea" 769.65 "unlikely" "pelagic"
"Thaliacea" 769.25 "unlikely" "pelagic"
"Thaliacea" 769.59 "unlikely" "pelagic"
"Thaliacea" 770.59 "unlikely" "pelagic"
"Thaliacea" 771.24 "unlikely" "pelagic"
"Thaliacea" 768.01 "unlikely" "pelagic"
"Thaliacea" 768.01 "unlikely" "pelagic"
"Thaliacea" 766.74 "unlikely" "pelagic"
"Thaliacea" 741.24 "unlikely" "pelagic"
"Thaliacea" 740.31 "unlikely" "pelagic"
"Thaliacea" 712.17 "unlikely" "pelagic"
"Thaliacea" 660.65 "unlikely" "pelagic"
"Thaliacea" 659.65 "unlikely" "pelagic"
"Thaliacea" 659.12 "unlikely" "pelagic"
"Thaliacea" 659.9 "unlikely" "pelagic"
"Thaliacea" 659.76 "unlikely" "pelagic"
"Thaliacea" 659.76 "unlikely" "pelagic"
"Thaliacea" 659.72 "unlikely" "pelagic"
"Thaliacea" 659.61 "unlikely" "pelagic"
"Thaliacea" 659.71 "unlikely" "pelagic"
"Thaliacea" 659.75 "unlikely" "pelagic"
"Thaliacea" 659.84 "unlikely" "pelagic"
"Thaliacea" 659.92 "unlikely" "pelagic"
"Thaliacea" 659.19 "unlikely" "pelagic"
"Thaliacea" 622.82 "unlikely" "pelagic"
"Thaliacea" 621.67 "unlikely" "pelagic"
"Thaliacea" 592.96 "unlikely" "pelagic"
"Thaliacea" 590.24 "unlikely" "pelagic"
"Thaliacea" 556.34 "unlikely" "pelagic"
"Thaliacea" 527.8 "unlikely" "pelagic"
"Thaliacea" 459.55 "unlikely" "pelagic"
"Thaliacea" 460.26 "unlikely" "pelagic"
"Thaliacea" 459.18 "unlikely" "pelagic"
"Thaliacea" 443.67 "unlikely" "pelagic"
"Thaliacea" 443.64 "unlikely" "pelagic"
"Thaliacea" 772.3 "non-bioluminescent" "pelagic"
"Thaliacea" 766.49 "non-bioluminescent" "pelagic"
"Thaliacea" 769.01 "non-bioluminescent" "pelagic"
"Thaliacea" 772.36 "non-bioluminescent" "pelagic"
"Thaliacea" 722.4 "non-bioluminescent" "pelagic"
"Thaliacea" 713.04 "non-bioluminescent" "pelagic"
"Thaliacea" 675.26 "non-bioluminescent" "pelagic"
"Thaliacea" 464.73 "non-bioluminescent" "pelagic"
"Cephalopoda" 307.59 "bioluminescent" "pelagic"
"Cephalopoda" 392.2 "bioluminescent" "pelagic"
"Cephalopoda" 395.45 "bioluminescent" "pelagic"
"Cephalopoda" 403.03 "bioluminescent" "pelagic"
"Cephalopoda" 417.22 "bioluminescent" "pelagic"
"Cephalopoda" 449.23 "bioluminescent" "pelagic"
"Cephalopoda" 454.97 "bioluminescent" "pelagic"
"Cephalopoda" 466.75 "bioluminescent" "pelagic"
"Cephalopoda" 471.63 "bioluminescent" "pelagic"
"Cephalopoda" 501.94 "bioluminescent" "pelagic"
"Cephalopoda" 511.78 "bioluminescent" "pelagic"
"Cephalopoda" 522.56 "bioluminescent" "pelagic"
"Cephalopoda" 561.31 "bioluminescent" "pelagic"
"Cephalopoda" 588.41 "bioluminescent" "pelagic"
"Cephalopoda" 606.42 "bioluminescent" "pelagic"
"Cephalopoda" 646.92 "bioluminescent" "pelagic"
"Cephalopoda" 681.51 "bioluminescent" "pelagic"
"Cephalopoda" 697.68 "bioluminescent" "pelagic"
"Cephalopoda" 706.63 "bioluminescent" "pelagic"
"Cephalopoda" 712.33 "bioluminescent" "pelagic"
"Cephalopoda" 731.82 "bioluminescent" "pelagic"
"Cephalopoda" 756.81 "bioluminescent" "pelagic"
"Cephalopoda" 767.25 "bioluminescent" "pelagic"
"Cephalopoda" 767.22 "bioluminescent" "pelagic"
"Cephalopoda" 767.02 "bioluminescent" "pelagic"
"Cephalopoda" 766.16 "bioluminescent" "pelagic"
"Cephalopoda" 766.02 "bioluminescent" "pelagic"
"Cephalopoda" 768.7 "bioluminescent" "pelagic"
"Cephalopoda" 768.14 "bioluminescent" "pelagic"
"Cephalopoda" 767.06 "bioluminescent" "pelagic"
"Cephalopoda" 769.16 "bioluminescent" "pelagic"
"Cephalopoda" 768.95 "bioluminescent" "pelagic"
"Cephalopoda" 758.2 "bioluminescent" "pelagic"
"Cephalopoda" 751.49 "bioluminescent" "pelagic"
"Cephalopoda" 671.98 "bioluminescent" "pelagic"
"Cephalopoda" 666.4 "bioluminescent" "pelagic"
"Cephalopoda" 659.73 "bioluminescent" "pelagic"
"Cephalopoda" 659.89 "bioluminescent" "pelagic"
"Cephalopoda" 460.61 "bioluminescent" "pelagic"
"Cephalopoda" 445.19 "bioluminescent" "pelagic"
"Cephalopoda" 445.67 "bioluminescent" "pelagic"
"Cephalopoda" 444.69 "bioluminescent" "pelagic"
"Cephalopoda" 444.27 "bioluminescent" "pelagic"
"Cephalopoda" 457.27 "bioluminescent" "pelagic"
"Cephalopoda" 463.81 "bioluminescent" "pelagic"
"Cephalopoda" 452.72 "bioluminescent" "pelagic"
"Cephalopoda" 451.99 "bioluminescent" "pelagic"
"Cephalopoda" 346.64 "bioluminescent" "pelagic"
"Cephalopoda" 347.17 "bioluminescent" "pelagic"
"Cephalopoda" 348.77 "bioluminescent" "pelagic"
"Cephalopoda" 306.82 "bioluminescent" "pelagic"
"Hydromedusae" 499.69 "bioluminescent" "pelagic"
"Hydromedusae" 616.4 "bioluminescent" "pelagic"
"Hydromedusae" 627.22 "bioluminescent" "pelagic"
"Hydromedusae" 644.93 "bioluminescent" "pelagic"
"Hydromedusae" 723.5 "bioluminescent" "pelagic"
"Hydromedusae" 761.46 "bioluminescent" "pelagic"
"Hydromedusae" 767.84 "bioluminescent" "pelagic"
"Hydromedusae" 767.03 "bioluminescent" "pelagic"
"Hydromedusae" 716.87 "bioluminescent" "pelagic"
"Hydromedusae" 683.67 "bioluminescent" "pelagic"
"Hydromedusae" 675.83 "bioluminescent" "pelagic"
"Hydromedusae" 659.72 "bioluminescent" "pelagic"
"Hydromedusae" 659.7 "bioluminescent" "pelagic"
"Hydromedusae" 659.88 "bioluminescent" "pelagic"
"Hydromedusae" 659.61 "bioluminescent" "pelagic"
"Hydromedusae" 659.71 "bioluminescent" "pelagic"
"Hydromedusae" 659.14 "bioluminescent" "pelagic"
"Hydromedusae" 632.07 "bioluminescent" "pelagic"
"Hydromedusae" 626.82 "bioluminescent" "pelagic"
"Hydromedusae" 613.85 "bioluminescent" "pelagic"
"Hydromedusae" 609.7 "bioluminescent" "pelagic"
"Hydromedusae" 580.77 "bioluminescent" "pelagic"
"Hydromedusae" 578.26 "bioluminescent" "pelagic"
"Hydromedusae" 529.83 "bioluminescent" "pelagic"
"Hydromedusae" 522.28 "bioluminescent" "pelagic"
"Hydromedusae" 506.35 "bioluminescent" "pelagic"
"Hydromedusae" 493.37 "bioluminescent" "pelagic"
"Hydromedusae" 484.79 "bioluminescent" "pelagic"
"Hydromedusae" 459.45 "bioluminescent" "pelagic"
"Hydromedusae" 459.98 "bioluminescent" "pelagic"
"Hydromedusae" 453.26 "bioluminescent" "pelagic"
"Hydromedusae" 451.23 "bioluminescent" "pelagic"
"Hydromedusae" 466.96 "bioluminescent" "pelagic"
"Hydromedusae" 461.97 "bioluminescent" "pelagic"
"Hydromedusae" 614.92 "bioluminescent" "pelagic"
"Hydromedusae" 293.27 "bioluminescent" "pelagic"
"Crustacea" 189.4 "bioluminescent" "pelagic"
"Crustacea" 199.54 "bioluminescent" "pelagic"
"Crustacea" 202.61 "bioluminescent" "pelagic"
"Crustacea" 238.13 "bioluminescent" "pelagic"
"Crustacea" 286.66 "bioluminescent" "pelagic"
"Crustacea" 330.85 "bioluminescent" "pelagic"
"Crustacea" 339.21 "bioluminescent" "pelagic"
"Crustacea" 409.02 "bioluminescent" "pelagic"
"Crustacea" 550.67 "bioluminescent" "pelagic"
"Crustacea" 460.19 "bioluminescent" "pelagic"
"Crustacea" 460.19 "bioluminescent" "pelagic"
"Crustacea" 452.75 "bioluminescent" "pelagic"
"Crustacea" 445.55 "bioluminescent" "pelagic"
"Crustacea" 445.67 "bioluminescent" "pelagic"
"Crustacea" 444.11 "bioluminescent" "pelagic"
"Crustacea" 307.66 "bioluminescent" "pelagic"
"Crustacea" 307.19 "bioluminescent" "pelagic"
"Crustacea" 303.02 "bioluminescent" "pelagic"
"Crustacea" 265.78 "bioluminescent" "pelagic"
"Crustacea" 251.11 "bioluminescent" "pelagic"
"Crustacea" 200.88 "bioluminescent" "pelagic"
"Crustacea" 193.92 "bioluminescent" "pelagic"
"Hydromedusae" 39 "bioluminescent" "pelagic"
"Siphonophora" 87.35 "bioluminescent" "pelagic"
"Siphonophora" 400.7 "bioluminescent" "pelagic"
"Siphonophora" 384.73 "bioluminescent" "pelagic"
"Appendicularia" 443.96 "unlikely" "pelagic"
"Appendicularia" 449.97 "unlikely" "pelagic"
"Appendicularia" 456.84 "unlikely" "pelagic"
"Appendicularia" 464.2 "unlikely" "pelagic"
"Cephalopoda" 556.06 "bioluminescent" "pelagic"
"Cephalopoda" 556.48 "bioluminescent" "pelagic"
"Cephalopoda" 523.06 "bioluminescent" "pelagic"
"Cephalopoda" 450.1 "bioluminescent" "pelagic"
"Cephalopoda" 344.88 "bioluminescent" "pelagic"
"Cephalopoda" 213.03 "non-bioluminescent" "pelagic"
"Cephalopoda" 613.98 "non-bioluminescent" "pelagic"
"Cephalopoda" 769.13 "non-bioluminescent" "pelagic"
"Cephalopoda" 771.68 "non-bioluminescent" "pelagic"
"Cephalopoda" 767.55 "non-bioluminescent" "pelagic"
"Cephalopoda" 768.8 "non-bioluminescent" "pelagic"
"Cephalopoda" 678.96 "non-bioluminescent" "pelagic"
"Cephalopoda" 660.62 "non-bioluminescent" "pelagic"
"Cephalopoda" 659.69 "non-bioluminescent" "pelagic"
"Cephalopoda" 586.86 "non-bioluminescent" "pelagic"
"Cephalopoda" 459.53 "non-bioluminescent" "pelagic"
"Cephalopoda" 459.89 "non-bioluminescent" "pelagic"
"Cephalopoda" 453.88 "non-bioluminescent" "pelagic"
"Cephalopoda" 456.1 "non-bioluminescent" "pelagic"
"Cephalopoda" 452.39 "non-bioluminescent" "pelagic"
"Cephalopoda" 468.9 "non-bioluminescent" "pelagic"
"Cephalopoda" 432.33 "non-bioluminescent" "pelagic"
"Cephalopoda" 372.39 "non-bioluminescent" "pelagic"
"Cephalopoda" 359.26 "non-bioluminescent" "pelagic"
"Hydromedusae" 419.55 "undefined" "pelagic"
"Hydromedusae" 768.18 "bioluminescent" "pelagic"
"Hydromedusae" 764.49 "bioluminescent" "pelagic"
"Hydromedusae" 439.62 "bioluminescent" "pelagic"
"Hydromedusae" 350.72 "bioluminescent" "pelagic"
"Hydromedusae" 350.92 "bioluminescent" "pelagic"
"Hydromedusae" 314.48 "bioluminescent" "pelagic"
"Hydromedusae" 313.47 "bioluminescent" "pelagic"
"Rhizaria" 345.34 "non-bioluminescent" "pelagic"
"Rhizaria" 455.38 "non-bioluminescent" "pelagic"
"Rhizaria" 467.54 "non-bioluminescent" "pelagic"
"Rhizaria" 421.58 "non-bioluminescent" "pelagic"
"Rhizaria" 393.08 "non-bioluminescent" "pelagic"
"Rhizaria" 388.75 "non-bioluminescent" "pelagic"
"Rhizaria" 362.17 "non-bioluminescent" "pelagic"
"Rhizaria" 348.1 "non-bioluminescent" "pelagic"
"Rhizaria" 347.47 "non-bioluminescent" "pelagic"
"Rhizaria" 347.42 "non-bioluminescent" "pelagic"
"Rhizaria" 347.42 "non-bioluminescent" "pelagic"
"Rhizaria" 348 "non-bioluminescent" "pelagic"
"Rhizaria" 348.37 "non-bioluminescent" "pelagic"
"Rhizaria" 349.44 "non-bioluminescent" "pelagic"
"Rhizaria" 350.67 "non-bioluminescent" "pelagic"
"Rhizaria" 350.12 "non-bioluminescent" "pelagic"
"Rhizaria" 329.03 "non-bioluminescent" "pelagic"
"Rhizaria" 325.04 "non-bioluminescent" "pelagic"
"Rhizaria" 315.87 "non-bioluminescent" "pelagic"
"Rhizaria" 303.84 "non-bioluminescent" "pelagic"
"Rhizaria" 302.41 "non-bioluminescent" "pelagic"
"Rhizaria" 296.53 "non-bioluminescent" "pelagic"
"Rhizaria" 291.48 "non-bioluminescent" "pelagic"
"Rhizaria" 289.6 "non-bioluminescent" "pelagic"
"Rhizaria" 287.68 "non-bioluminescent" "pelagic"
"Rhizaria" 283.84 "non-bioluminescent" "pelagic"
"Rhizaria" 276.6 "non-bioluminescent" "pelagic"
"Rhizaria" 264.25 "non-bioluminescent" "pelagic"
"Rhizaria" 263.34 "non-bioluminescent" "pelagic"
"Rhizaria" 257.59 "non-bioluminescent" "pelagic"
"Hydromedusae" 247.74 "likely" "pelagic"
"Ctenophora" 468.81 "bioluminescent" "pelagic"
"Hydromedusae" 659.93 "undefined" "Other substrates"
"Ctenophora" 500.51 "bioluminescent" "pelagic"
"Siphonophora" 211.95 "bioluminescent" "pelagic"
"Siphonophora" 457.57 "bioluminescent" "pelagic"
"Siphonophora" 456.1 "bioluminescent" "pelagic"
"Siphonophora" 453.02 "bioluminescent" "pelagic"
"Siphonophora" 444.11 "bioluminescent" "pelagic"
"Siphonophora" 412.91 "bioluminescent" "pelagic"
"Siphonophora" 346.72 "bioluminescent" "pelagic"
"Siphonophora" 347.06 "bioluminescent" "pelagic"
"Siphonophora" 348.32 "bioluminescent" "pelagic"
"Siphonophora" 350.78 "bioluminescent" "pelagic"
"Siphonophora" 346.85 "bioluminescent" "pelagic"
"Siphonophora" 334.64 "bioluminescent" "pelagic"
"Siphonophora" 334.26 "bioluminescent" "pelagic"
"Siphonophora" 320.96 "bioluminescent" "pelagic"
"Siphonophora" 214.04 "bioluminescent" "pelagic"
"Siphonophora" 203.71 "bioluminescent" "pelagic"
"Siphonophora" 155.23 "bioluminescent" "pelagic"
"Fishes" 261.15 "unlikely" "pelagic"
"Fishes" 290.52 "unlikely" "pelagic"
"Fishes" 305.09 "unlikely" "pelagic"
"Fishes" 444.9 "unlikely" "pelagic"
"Siphonophora" 344.3 "non-bioluminescent" "pelagic"
"Hydromedusae" 40.58 "undefined" "pelagic"
"Hydromedusae" 141.89 "undefined" "pelagic"
"Hydromedusae" 149.47 "undefined" "pelagic"
"Hydromedusae" 764.94 "undefined" "pelagic"
"Hydromedusae" 768.53 "undefined" "pelagic"
"Hydromedusae" 659.66 "undefined" "pelagic"
"Hydromedusae" 623.76 "undefined" "pelagic"
"Hydromedusae" 550.46 "undefined" "pelagic"
"Hydromedusae" 523.17 "undefined" "pelagic"
"Hydromedusae" 456.34 "undefined" "pelagic"
"Hydromedusae" 455.8 "undefined" "pelagic"
"Hydromedusae" 443.82 "undefined" "pelagic"
"Hydromedusae" 466.72 "undefined" "pelagic"
"Hydromedusae" 399.47 "undefined" "pelagic"
"Fishes" 521.07 "unlikely" "pelagic"
"Fishes" 645.95 "unlikely" "pelagic"
"Fishes" 673.43 "unlikely" "pelagic"
"Fishes" 771.54 "unlikely" "pelagic"
"Fishes" 688.55 "unlikely" "pelagic"
"Fishes" 659.71 "unlikely" "pelagic"
"Fishes" 659.75 "unlikely" "pelagic"
"Fishes" 646.92 "unlikely" "pelagic"
"Fishes" 700.38 "non-bioluminescent" "pelagic"
"Appendicularia" 413.04 "bioluminescent" "pelagic"
"Hydromedusae" 36.58 "bioluminescent" "pelagic"
"Hydromedusae" 58.69 "bioluminescent" "pelagic"
"Hydromedusae" 96.15 "bioluminescent" "pelagic"
"Hydromedusae" 104.88 "bioluminescent" "pelagic"
"Hydromedusae" 129.44 "bioluminescent" "pelagic"
"Hydromedusae" 138.94 "bioluminescent" "pelagic"
"Hydromedusae" 148.18 "bioluminescent" "pelagic"
"Hydromedusae" 173.45 "bioluminescent" "pelagic"
"Hydromedusae" 194.4 "bioluminescent" "pelagic"
"Hydromedusae" 231.12 "bioluminescent" "pelagic"
"Hydromedusae" 239.75 "bioluminescent" "pelagic"
"Hydromedusae" 317.23 "bioluminescent" "pelagic"
"Hydromedusae" 349.06 "bioluminescent" "pelagic"
"Hydromedusae" 356.88 "bioluminescent" "pelagic"
"Hydromedusae" 365.45 "bioluminescent" "pelagic"
"Hydromedusae" 370.42 "bioluminescent" "pelagic"
"Hydromedusae" 416.09 "bioluminescent" "pelagic"
"Hydromedusae" 441.69 "bioluminescent" "pelagic"
"Hydromedusae" 467.69 "bioluminescent" "pelagic"
"Hydromedusae" 480.85 "bioluminescent" "pelagic"
"Hydromedusae" 486.79 "bioluminescent" "pelagic"
"Hydromedusae" 510.77 "bioluminescent" "pelagic"
"Hydromedusae" 515.12 "bioluminescent" "pelagic"
"Hydromedusae" 521.07 "bioluminescent" "pelagic"
"Hydromedusae" 543.52 "bioluminescent" "pelagic"
"Hydromedusae" 572.08 "bioluminescent" "pelagic"
"Hydromedusae" 602.51 "bioluminescent" "pelagic"
"Hydromedusae" 607.63 "bioluminescent" "pelagic"
"Hydromedusae" 617.59 "bioluminescent" "pelagic"
"Hydromedusae" 642.26 "bioluminescent" "pelagic"
"Hydromedusae" 676.22 "bioluminescent" "pelagic"
"Hydromedusae" 682.93 "bioluminescent" "pelagic"
"Hydromedusae" 769.56 "bioluminescent" "pelagic"
"Hydromedusae" 771 "bioluminescent" "pelagic"
"Hydromedusae" 764.33 "bioluminescent" "pelagic"
"Hydromedusae" 663.1 "bioluminescent" "pelagic"
"Hydromedusae" 659.34 "bioluminescent" "pelagic"
"Hydromedusae" 659.78 "bioluminescent" "pelagic"
"Hydromedusae" 659.61 "bioluminescent" "pelagic"
"Hydromedusae" 659.75 "bioluminescent" "pelagic"
"Hydromedusae" 655.65 "bioluminescent" "pelagic"
"Hydromedusae" 615.97 "bioluminescent" "pelagic"
"Hydromedusae" 614.92 "bioluminescent" "pelagic"
"Hydromedusae" 606.85 "bioluminescent" "pelagic"
"Hydromedusae" 605.5 "bioluminescent" "pelagic"
"Hydromedusae" 564.26 "bioluminescent" "pelagic"
"Hydromedusae" 555.63 "bioluminescent" "pelagic"
"Hydromedusae" 550.8 "bioluminescent" "pelagic"
"Hydromedusae" 548.41 "bioluminescent" "pelagic"
"Hydromedusae" 546.74 "bioluminescent" "pelagic"
"Hydromedusae" 544.98 "bioluminescent" "pelagic"
"Hydromedusae" 542.74 "bioluminescent" "pelagic"
"Hydromedusae" 539.67 "bioluminescent" "pelagic"
"Hydromedusae" 534 "bioluminescent" "pelagic"
"Hydromedusae" 529.14 "bioluminescent" "pelagic"
"Hydromedusae" 526.71 "bioluminescent" "pelagic"
"Hydromedusae" 521.08 "bioluminescent" "pelagic"
"Hydromedusae" 506.97 "bioluminescent" "pelagic"
"Hydromedusae" 504.17 "bioluminescent" "pelagic"
"Hydromedusae" 496.08 "bioluminescent" "pelagic"
"Hydromedusae" 483.34 "bioluminescent" "pelagic"
"Hydromedusae" 480.49 "bioluminescent" "pelagic"
"Hydromedusae" 479.32 "bioluminescent" "pelagic"
"Hydromedusae" 474.89 "bioluminescent" "pelagic"
"Hydromedusae" 472.58 "bioluminescent" "pelagic"
"Hydromedusae" 471.65 "bioluminescent" "pelagic"
"Hydromedusae" 471.02 "bioluminescent" "pelagic"
"Hydromedusae" 468.04 "bioluminescent" "pelagic"
"Hydromedusae" 466.71 "bioluminescent" "pelagic"
"Hydromedusae" 459.33 "bioluminescent" "pelagic"
"Hydromedusae" 459.44 "bioluminescent" "pelagic"
"Hydromedusae" 460.45 "bioluminescent" "pelagic"
"Hydromedusae" 459.29 "bioluminescent" "pelagic"
"Hydromedusae" 459.67 "bioluminescent" "pelagic"
"Hydromedusae" 459.12 "bioluminescent" "pelagic"
"Hydromedusae" 456.74 "bioluminescent" "pelagic"
"Hydromedusae" 454.75 "bioluminescent" "pelagic"
"Hydromedusae" 456.29 "bioluminescent" "pelagic"
"Hydromedusae" 455.8 "bioluminescent" "pelagic"
"Hydromedusae" 455.65 "bioluminescent" "pelagic"
"Hydromedusae" 447.34 "bioluminescent" "pelagic"
"Hydromedusae" 445.67 "bioluminescent" "pelagic"
"Hydromedusae" 445.08 "bioluminescent" "pelagic"
"Hydromedusae" 444.11 "bioluminescent" "pelagic"
"Hydromedusae" 443.82 "bioluminescent" "pelagic"
"Hydromedusae" 446.78 "bioluminescent" "pelagic"
"Hydromedusae" 455.68 "bioluminescent" "pelagic"
"Hydromedusae" 467.79 "bioluminescent" "pelagic"
"Hydromedusae" 468.81 "bioluminescent" "pelagic"
"Hydromedusae" 469.05 "bioluminescent" "pelagic"
"Hydromedusae" 467.67 "bioluminescent" "pelagic"
"Hydromedusae" 468.27 "bioluminescent" "pelagic"
"Hydromedusae" 468.03 "bioluminescent" "pelagic"
"Hydromedusae" 467.11 "bioluminescent" "pelagic"
"Hydromedusae" 457.12 "bioluminescent" "pelagic"
"Hydromedusae" 453.92 "bioluminescent" "pelagic"
"Hydromedusae" 452.72 "bioluminescent" "pelagic"
"Hydromedusae" 451.1 "bioluminescent" "pelagic"
"Hydromedusae" 449.23 "bioluminescent" "pelagic"
"Hydromedusae" 447.4 "bioluminescent" "pelagic"
"Hydromedusae" 446.09 "bioluminescent" "pelagic"
"Hydromedusae" 445.75 "bioluminescent" "pelagic"
"Hydromedusae" 444.54 "bioluminescent" "pelagic"
"Hydromedusae" 443.84 "bioluminescent" "pelagic"
"Hydromedusae" 441.14 "bioluminescent" "pelagic"
"Hydromedusae" 440.52 "bioluminescent" "pelagic"
"Hydromedusae" 439.88 "bioluminescent" "pelagic"
"Hydromedusae" 439.12 "bioluminescent" "pelagic"
"Hydromedusae" 440.65 "bioluminescent" "pelagic"
"Hydromedusae" 438.51 "bioluminescent" "pelagic"
"Hydromedusae" 438.07 "bioluminescent" "pelagic"
"Hydromedusae" 432.59 "bioluminescent" "pelagic"
"Hydromedusae" 431.92 "bioluminescent" "pelagic"
"Hydromedusae" 431.29 "bioluminescent" "pelagic"
"Hydromedusae" 422.69 "bioluminescent" "pelagic"
"Hydromedusae" 420.92 "bioluminescent" "pelagic"
"Hydromedusae" 419.89 "bioluminescent" "pelagic"
"Hydromedusae" 418.63 "bioluminescent" "pelagic"
"Hydromedusae" 415.64 "bioluminescent" "pelagic"
"Hydromedusae" 394.16 "bioluminescent" "pelagic"
"Hydromedusae" 391.07 "bioluminescent" "pelagic"
"Hydromedusae" 390.2 "bioluminescent" "pelagic"
"Hydromedusae" 366.02 "bioluminescent" "pelagic"
"Hydromedusae" 364.81 "bioluminescent" "pelagic"
"Hydromedusae" 359.15 "bioluminescent" "pelagic"
"Hydromedusae" 350.12 "bioluminescent" "pelagic"
"Hydromedusae" 315.74 "bioluminescent" "pelagic"
"Hydromedusae" 280.83 "bioluminescent" "pelagic"
"Hydromedusae" 276.46 "bioluminescent" "pelagic"
"Hydromedusae" 275.31 "bioluminescent" "pelagic"
"Hydromedusae" 273.78 "bioluminescent" "pelagic"
"Hydromedusae" 252.42 "bioluminescent" "pelagic"
"Hydromedusae" 251.06 "bioluminescent" "pelagic"
"Hydromedusae" 241.63 "bioluminescent" "pelagic"
"Hydromedusae" 206.42 "bioluminescent" "pelagic"
"Hydromedusae" 186.29 "bioluminescent" "pelagic"
"Hydromedusae" 146.91 "bioluminescent" "pelagic"
"Hydromedusae" 137.35 "bioluminescent" "pelagic"
"Hydromedusae" 120.99 "bioluminescent" "pelagic"
"Hydromedusae" 44.6 "bioluminescent" "pelagic"
"Hydromedusae" 42.55 "bioluminescent" "pelagic"
"Hydromedusae" 41.15 "bioluminescent" "pelagic"
"Hydromedusae" 41.37 "bioluminescent" "pelagic"
"Hydromedusae" 41.54 "bioluminescent" "pelagic"
"Hydromedusae" 31.25 "bioluminescent" "pelagic"
"Hydromedusae" 18.01 "bioluminescent" "pelagic"
"Crustacea" 659.64 "non-bioluminescent" "pelagic"
"Crustacea" 659.68 "non-bioluminescent" "pelagic"
"Fishes" 312.4 "bioluminescent" "pelagic"
"Fishes" 322.35 "bioluminescent" "pelagic"
"Fishes" 334.27 "bioluminescent" "pelagic"
"Fishes" 340.31 "bioluminescent" "pelagic"
"Fishes" 350.36 "bioluminescent" "pelagic"
"Fishes" 361.08 "bioluminescent" "pelagic"
"Fishes" 371.16 "bioluminescent" "pelagic"
"Fishes" 377.24 "bioluminescent" "pelagic"
"Fishes" 387.94 "bioluminescent" "pelagic"
"Fishes" 406.35 "bioluminescent" "pelagic"
"Fishes" 474.42 "bioluminescent" "pelagic"
"Fishes" 485.7 "bioluminescent" "pelagic"
"Fishes" 547.61 "bioluminescent" "pelagic"
"Fishes" 766.94 "bioluminescent" "pelagic"
"Fishes" 337.58 "bioluminescent" "pelagic"
"Crustacea" 516.11 "undefined" "pelagic"
"Crustacea" 735.57 "undefined" "pelagic"
"Crustacea" 768.01 "undefined" "pelagic"
"Crustacea" 766.16 "undefined" "pelagic"
"Crustacea" 768.87 "undefined" "pelagic"
"Crustacea" 767.58 "undefined" "pelagic"
"Crustacea" 767.45 "undefined" "pelagic"
"Crustacea" 768 "undefined" "pelagic"
"Crustacea" 767.89 "undefined" "pelagic"
"Crustacea" 767.43 "undefined" "pelagic"
"Crustacea" 771.19 "undefined" "pelagic"
"Crustacea" 770.61 "undefined" "pelagic"
"Crustacea" 769.27 "undefined" "pelagic"
"Crustacea" 767.81 "undefined" "pelagic"
"Crustacea" 734.85 "undefined" "pelagic"
"Crustacea" 706.78 "undefined" "pelagic"
"Crustacea" 659.74 "undefined" "pelagic"
"Crustacea" 658.82 "undefined" "pelagic"
"Crustacea" 659.64 "undefined" "pelagic"
"Crustacea" 654.62 "undefined" "pelagic"
"Crustacea" 530.84 "undefined" "pelagic"
"Siphonophora" 29.17 "bioluminescent" "pelagic"
"Siphonophora" 38.86 "bioluminescent" "pelagic"
"Siphonophora" 70.36 "bioluminescent" "pelagic"
"Siphonophora" 81.47 "bioluminescent" "pelagic"
"Siphonophora" 86.3 "bioluminescent" "pelagic"
"Siphonophora" 87.45 "bioluminescent" "pelagic"
"Siphonophora" 91.01 "bioluminescent" "pelagic"
"Siphonophora" 97.71 "bioluminescent" "pelagic"
"Siphonophora" 103.93 "bioluminescent" "pelagic"
"Siphonophora" 109.76 "bioluminescent" "pelagic"
"Siphonophora" 111.77 "bioluminescent" "pelagic"
"Siphonophora" 135.39 "bioluminescent" "pelagic"
"Siphonophora" 140.2 "bioluminescent" "pelagic"
"Siphonophora" 141.89 "bioluminescent" "pelagic"
"Siphonophora" 153.33 "bioluminescent" "pelagic"
"Siphonophora" 163.87 "bioluminescent" "pelagic"
"Siphonophora" 227.67 "bioluminescent" "pelagic"
"Siphonophora" 252.34 "bioluminescent" "pelagic"
"Siphonophora" 257.64 "bioluminescent" "pelagic"
"Siphonophora" 262.07 "bioluminescent" "pelagic"
"Siphonophora" 266.5 "bioluminescent" "pelagic"
"Siphonophora" 269.19 "bioluminescent" "pelagic"
"Siphonophora" 273.67 "bioluminescent" "pelagic"
"Siphonophora" 281.23 "bioluminescent" "pelagic"
"Siphonophora" 286.22 "bioluminescent" "pelagic"
"Siphonophora" 287.68 "bioluminescent" "pelagic"
"Siphonophora" 299.97 "bioluminescent" "pelagic"
"Siphonophora" 308.74 "bioluminescent" "pelagic"
"Siphonophora" 314.15 "bioluminescent" "pelagic"
"Siphonophora" 325.39 "bioluminescent" "pelagic"
"Siphonophora" 331.96 "bioluminescent" "pelagic"
"Siphonophora" 342.84 "bioluminescent" "pelagic"
"Siphonophora" 354.16 "bioluminescent" "pelagic"
"Siphonophora" 362.5 "bioluminescent" "pelagic"
"Siphonophora" 380.79 "bioluminescent" "pelagic"
"Siphonophora" 405.32 "bioluminescent" "pelagic"
"Siphonophora" 411.77 "bioluminescent" "pelagic"
"Siphonophora" 432.66 "bioluminescent" "pelagic"
"Siphonophora" 452.64 "bioluminescent" "pelagic"
"Siphonophora" 463.73 "bioluminescent" "pelagic"
"Siphonophora" 488.77 "bioluminescent" "pelagic"
"Siphonophora" 518.05 "bioluminescent" "pelagic"
"Siphonophora" 522.56 "bioluminescent" "pelagic"
"Siphonophora" 527.59 "bioluminescent" "pelagic"
"Siphonophora" 720.5 "bioluminescent" "pelagic"
"Siphonophora" 528.13 "bioluminescent" "pelagic"
"Siphonophora" 502.56 "bioluminescent" "pelagic"
"Siphonophora" 496.47 "bioluminescent" "pelagic"
"Siphonophora" 489.67 "bioluminescent" "pelagic"
"Siphonophora" 479.51 "bioluminescent" "pelagic"
"Siphonophora" 477.77 "bioluminescent" "pelagic"
"Siphonophora" 474.74 "bioluminescent" "pelagic"
"Siphonophora" 471.9 "bioluminescent" "pelagic"
"Siphonophora" 469.95 "bioluminescent" "pelagic"
"Siphonophora" 457.07 "bioluminescent" "pelagic"
"Siphonophora" 455.91 "bioluminescent" "pelagic"
"Siphonophora" 452.84 "bioluminescent" "pelagic"
"Siphonophora" 452.44 "bioluminescent" "pelagic"
"Siphonophora" 445.74 "bioluminescent" "pelagic"
"Siphonophora" 445.69 "bioluminescent" "pelagic"
"Siphonophora" 444.06 "bioluminescent" "pelagic"
"Siphonophora" 444.04 "bioluminescent" "pelagic"
"Siphonophora" 442.93 "bioluminescent" "pelagic"
"Siphonophora" 447.03 "bioluminescent" "pelagic"
"Siphonophora" 462.63 "bioluminescent" "pelagic"
"Siphonophora" 468.22 "bioluminescent" "pelagic"
"Siphonophora" 458.92 "bioluminescent" "pelagic"
"Siphonophora" 455.44 "bioluminescent" "pelagic"
"Siphonophora" 448.42 "bioluminescent" "pelagic"
"Siphonophora" 441.42 "bioluminescent" "pelagic"
"Siphonophora" 439.3 "bioluminescent" "pelagic"
"Siphonophora" 440.95 "bioluminescent" "pelagic"
"Siphonophora" 436.28 "bioluminescent" "pelagic"
"Siphonophora" 435.29 "bioluminescent" "pelagic"
"Siphonophora" 434.09 "bioluminescent" "pelagic"
"Siphonophora" 430.24 "bioluminescent" "pelagic"
"Siphonophora" 431.17 "bioluminescent" "pelagic"
"Siphonophora" 424.73 "bioluminescent" "pelagic"
"Siphonophora" 424.38 "bioluminescent" "pelagic"
"Siphonophora" 421.1 "bioluminescent" "pelagic"
"Siphonophora" 418.93 "bioluminescent" "pelagic"
"Siphonophora" 412.99 "bioluminescent" "pelagic"
"Siphonophora" 406.9 "bioluminescent" "pelagic"
"Siphonophora" 406.34 "bioluminescent" "pelagic"
"Siphonophora" 405.61 "bioluminescent" "pelagic"
"Siphonophora" 401.64 "bioluminescent" "pelagic"
"Siphonophora" 393.62 "bioluminescent" "pelagic"
"Siphonophora" 391.32 "bioluminescent" "pelagic"
"Siphonophora" 390.81 "bioluminescent" "pelagic"
"Siphonophora" 388.51 "bioluminescent" "pelagic"
"Siphonophora" 388.03 "bioluminescent" "pelagic"
"Siphonophora" 385.55 "bioluminescent" "pelagic"
"Siphonophora" 383.72 "bioluminescent" "pelagic"
"Siphonophora" 382.17 "bioluminescent" "pelagic"
"Siphonophora" 380.98 "bioluminescent" "pelagic"
"Siphonophora" 376.97 "bioluminescent" "pelagic"
"Siphonophora" 373.87 "bioluminescent" "pelagic"
"Siphonophora" 371.46 "bioluminescent" "pelagic"
"Siphonophora" 368.43 "bioluminescent" "pelagic"
"Siphonophora" 366.85 "bioluminescent" "pelagic"
"Siphonophora" 362.58 "bioluminescent" "pelagic"
"Siphonophora" 361.72 "bioluminescent" "pelagic"
"Siphonophora" 360.22 "bioluminescent" "pelagic"
"Siphonophora" 359.21 "bioluminescent" "pelagic"
"Siphonophora" 359.19 "bioluminescent" "pelagic"
"Siphonophora" 359.34 "bioluminescent" "pelagic"
"Siphonophora" 359.25 "bioluminescent" "pelagic"
"Siphonophora" 357.05 "bioluminescent" "pelagic"
"Siphonophora" 356.48 "bioluminescent" "pelagic"
"Siphonophora" 355.53 "bioluminescent" "pelagic"
"Siphonophora" 355.48 "bioluminescent" "pelagic"
"Siphonophora" 355.48 "bioluminescent" "pelagic"
"Siphonophora" 351.36 "bioluminescent" "pelagic"
"Siphonophora" 346.58 "bioluminescent" "pelagic"
"Siphonophora" 346.24 "bioluminescent" "pelagic"
"Siphonophora" 346.63 "bioluminescent" "pelagic"
"Siphonophora" 347.14 "bioluminescent" "pelagic"
"Siphonophora" 347.38 "bioluminescent" "pelagic"
"Siphonophora" 347.72 "bioluminescent" "pelagic"
"Siphonophora" 347.82 "bioluminescent" "pelagic"
"Siphonophora" 348.15 "bioluminescent" "pelagic"
"Siphonophora" 348.35 "bioluminescent" "pelagic"
"Siphonophora" 348.33 "bioluminescent" "pelagic"
"Siphonophora" 348.35 "bioluminescent" "pelagic"
"Siphonophora" 348.35 "bioluminescent" "pelagic"
"Siphonophora" 348.3 "bioluminescent" "pelagic"
"Siphonophora" 348.23 "bioluminescent" "pelagic"
"Siphonophora" 348.1 "bioluminescent" "pelagic"
"Siphonophora" 348.04 "bioluminescent" "pelagic"
"Siphonophora" 347.13 "bioluminescent" "pelagic"
"Siphonophora" 346.31 "bioluminescent" "pelagic"
"Siphonophora" 346.55 "bioluminescent" "pelagic"
"Siphonophora" 346.77 "bioluminescent" "pelagic"
"Siphonophora" 346.95 "bioluminescent" "pelagic"
"Siphonophora" 346.86 "bioluminescent" "pelagic"
"Siphonophora" 345.73 "bioluminescent" "pelagic"
"Siphonophora" 345.47 "bioluminescent" "pelagic"
"Siphonophora" 345.57 "bioluminescent" "pelagic"
"Siphonophora" 345.69 "bioluminescent" "pelagic"
"Siphonophora" 345.6 "bioluminescent" "pelagic"
"Siphonophora" 345.6 "bioluminescent" "pelagic"
"Siphonophora" 347.86 "bioluminescent" "pelagic"
"Siphonophora" 347.84 "bioluminescent" "pelagic"
"Siphonophora" 347.76 "bioluminescent" "pelagic"
"Siphonophora" 346.91 "bioluminescent" "pelagic"
"Siphonophora" 345.9 "bioluminescent" "pelagic"
"Siphonophora" 345.84 "bioluminescent" "pelagic"
"Siphonophora" 345.98 "bioluminescent" "pelagic"
"Siphonophora" 345.95 "bioluminescent" "pelagic"
"Siphonophora" 346.94 "bioluminescent" "pelagic"
"Siphonophora" 347.42 "bioluminescent" "pelagic"
"Siphonophora" 347.32 "bioluminescent" "pelagic"
"Siphonophora" 347.38 "bioluminescent" "pelagic"
"Siphonophora" 348.1 "bioluminescent" "pelagic"
"Siphonophora" 348.87 "bioluminescent" "pelagic"
"Siphonophora" 349.23 "bioluminescent" "pelagic"
"Siphonophora" 350.02 "bioluminescent" "pelagic"
"Siphonophora" 350.29 "bioluminescent" "pelagic"
"Siphonophora" 350.83 "bioluminescent" "pelagic"
"Siphonophora" 351.16 "bioluminescent" "pelagic"
"Siphonophora" 350.76 "bioluminescent" "pelagic"
"Siphonophora" 350.17 "bioluminescent" "pelagic"
"Siphonophora" 350.31 "bioluminescent" "pelagic"
"Siphonophora" 350.26 "bioluminescent" "pelagic"
"Siphonophora" 349.97 "bioluminescent" "pelagic"
"Siphonophora" 349.72 "bioluminescent" "pelagic"
"Siphonophora" 345.69 "bioluminescent" "pelagic"
"Siphonophora" 345.31 "bioluminescent" "pelagic"
"Siphonophora" 346.7 "bioluminescent" "pelagic"
"Siphonophora" 347.95 "bioluminescent" "pelagic"
"Siphonophora" 349.93 "bioluminescent" "pelagic"
"Siphonophora" 349.54 "bioluminescent" "pelagic"
"Siphonophora" 349.91 "bioluminescent" "pelagic"
"Siphonophora" 355.97 "bioluminescent" "pelagic"
"Siphonophora" 357.33 "bioluminescent" "pelagic"
"Siphonophora" 355.97 "bioluminescent" "pelagic"
"Siphonophora" 354.25 "bioluminescent" "pelagic"
"Siphonophora" 352.85 "bioluminescent" "pelagic"
"Siphonophora" 352.52 "bioluminescent" "pelagic"
"Siphonophora" 351.97 "bioluminescent" "pelagic"
"Siphonophora" 351.35 "bioluminescent" "pelagic"
"Siphonophora" 349.67 "bioluminescent" "pelagic"
"Siphonophora" 348.9 "bioluminescent" "pelagic"
"Siphonophora" 347.66 "bioluminescent" "pelagic"
"Siphonophora" 346.54 "bioluminescent" "pelagic"
"Siphonophora" 345.87 "bioluminescent" "pelagic"
"Siphonophora" 343.32 "bioluminescent" "pelagic"
"Siphonophora" 341.42 "bioluminescent" "pelagic"
"Siphonophora" 338.65 "bioluminescent" "pelagic"
"Siphonophora" 336.42 "bioluminescent" "pelagic"
"Siphonophora" 331.67 "bioluminescent" "pelagic"
"Siphonophora" 329.98 "bioluminescent" "pelagic"
"Siphonophora" 328.17 "bioluminescent" "pelagic"
"Siphonophora" 325.81 "bioluminescent" "pelagic"
"Siphonophora" 323.65 "bioluminescent" "pelagic"
"Siphonophora" 322.12 "bioluminescent" "pelagic"
"Siphonophora" 320.43 "bioluminescent" "pelagic"
"Siphonophora" 317.6 "bioluminescent" "pelagic"
"Siphonophora" 315.87 "bioluminescent" "pelagic"
"Siphonophora" 315.74 "bioluminescent" "pelagic"
"Siphonophora" 312.67 "bioluminescent" "pelagic"
"Siphonophora" 311.85 "bioluminescent" "pelagic"
"Siphonophora" 310.11 "bioluminescent" "pelagic"
"Siphonophora" 308.77 "bioluminescent" "pelagic"
"Siphonophora" 307.19 "bioluminescent" "pelagic"
"Siphonophora" 306.3 "bioluminescent" "pelagic"
"Siphonophora" 305.7 "bioluminescent" "pelagic"
"Siphonophora" 305.04 "bioluminescent" "pelagic"
"Siphonophora" 302.57 "bioluminescent" "pelagic"
"Siphonophora" 299.9 "bioluminescent" "pelagic"
"Siphonophora" 296.22 "bioluminescent" "pelagic"
"Siphonophora" 291.95 "bioluminescent" "pelagic"
"Siphonophora" 290.55 "bioluminescent" "pelagic"
"Siphonophora" 279.04 "bioluminescent" "pelagic"
"Siphonophora" 276.02 "bioluminescent" "pelagic"
"Siphonophora" 272.29 "bioluminescent" "pelagic"
"Siphonophora" 264.25 "bioluminescent" "pelagic"
"Siphonophora" 260.17 "bioluminescent" "pelagic"
"Siphonophora" 253 "bioluminescent" "pelagic"
"Siphonophora" 251.11 "bioluminescent" "pelagic"
"Siphonophora" 250.24 "bioluminescent" "pelagic"
"Siphonophora" 250.11 "bioluminescent" "pelagic"
"Siphonophora" 246.78 "bioluminescent" "pelagic"
"Siphonophora" 236.27 "bioluminescent" "pelagic"
"Siphonophora" 230.91 "bioluminescent" "pelagic"
"Siphonophora" 168.21 "bioluminescent" "pelagic"
"Siphonophora" 153.22 "bioluminescent" "pelagic"
"Siphonophora" 147.47 "bioluminescent" "pelagic"
"Siphonophora" 142.07 "bioluminescent" "pelagic"
"Siphonophora" 133.81 "bioluminescent" "pelagic"
"Siphonophora" 122.39 "bioluminescent" "pelagic"
"Siphonophora" 119.37 "bioluminescent" "pelagic"
"Siphonophora" 114.33 "bioluminescent" "pelagic"
"Siphonophora" 108.06 "bioluminescent" "pelagic"
"Siphonophora" 98.69 "bioluminescent" "pelagic"
"Siphonophora" 88.87 "bioluminescent" "pelagic"
"Siphonophora" 83.97 "bioluminescent" "pelagic"
"Siphonophora" 79.65 "bioluminescent" "pelagic"
"Siphonophora" 75.28 "bioluminescent" "pelagic"
"Siphonophora" 65.24 "bioluminescent" "pelagic"
"Siphonophora" 62.98 "bioluminescent" "pelagic"
"Siphonophora" 58.63 "bioluminescent" "pelagic"
"Siphonophora" 51.06 "bioluminescent" "pelagic"
"Siphonophora" 49.34 "bioluminescent" "pelagic"
"Siphonophora" 45.62 "bioluminescent" "pelagic"
"Siphonophora" 43.83 "bioluminescent" "pelagic"
"Siphonophora" 42.55 "bioluminescent" "pelagic"
"Siphonophora" 41.69 "bioluminescent" "pelagic"
"Siphonophora" 40.61 "bioluminescent" "pelagic"
"Siphonophora" 40.32 "bioluminescent" "pelagic"
"Siphonophora" 39.07 "bioluminescent" "pelagic"
"Siphonophora" 39.5 "bioluminescent" "pelagic"
"Siphonophora" 39.84 "bioluminescent" "pelagic"
"Siphonophora" 39.85 "bioluminescent" "pelagic"
"Siphonophora" 40.06 "bioluminescent" "pelagic"
"Siphonophora" 40.06 "bioluminescent" "pelagic"
"Siphonophora" 40.68 "bioluminescent" "pelagic"
"Siphonophora" 41.24 "bioluminescent" "pelagic"
"Siphonophora" 41.68 "bioluminescent" "pelagic"
"Siphonophora" 42.63 "bioluminescent" "pelagic"
"Siphonophora" 36.07 "bioluminescent" "pelagic"
"Siphonophora" 24.44 "bioluminescent" "pelagic"
"Appendicularia" 532.38 "bioluminescent" "pelagic"
"Crustacea" 469.05 "undefined" "pelagic"
"Crustacea" 445.94 "undefined" "pelagic"
"Siphonophora" 16.63 "bioluminescent" "pelagic"
"Siphonophora" 659.69 "bioluminescent" "pelagic"
"Siphonophora" 659.75 "bioluminescent" "pelagic"
"Siphonophora" 628.38 "bioluminescent" "pelagic"
"Siphonophora" 554.62 "bioluminescent" "pelagic"
"Siphonophora" 450.55 "bioluminescent" "pelagic"
"Siphonophora" 449.53 "bioluminescent" "pelagic"
"Siphonophora" 389.38 "bioluminescent" "pelagic"
"Siphonophora" 387.36 "bioluminescent" "pelagic"
"Siphonophora" 184.64 "bioluminescent" "pelagic"
"Fishes" 348.23 "undefined" "pelagic"
"Fishes" 157.31 "undefined" "pelagic"
"Annelida" 285.83 "bioluminescent" "pelagic"
"Annelida" 321.34 "bioluminescent" "pelagic"
"Annelida" 767.92 "bioluminescent" "pelagic"
"Annelida" 766.23 "bioluminescent" "pelagic"
"Annelida" 768.84 "bioluminescent" "pelagic"
"Annelida" 769.78 "bioluminescent" "pelagic"
"Annelida" 770.14 "bioluminescent" "pelagic"
"Annelida" 768.58 "bioluminescent" "pelagic"
"Annelida" 771.94 "bioluminescent" "pelagic"
"Annelida" 772.53 "bioluminescent" "pelagic"
"Annelida" 767.33 "bioluminescent" "pelagic"
"Annelida" 759.63 "bioluminescent" "pelagic"
"Annelida" 686.74 "bioluminescent" "pelagic"
"Annelida" 659.6 "bioluminescent" "pelagic"
"Annelida" 659.63 "bioluminescent" "pelagic"
"Annelida" 659.72 "bioluminescent" "pelagic"
"Annelida" 659.66 "bioluminescent" "pelagic"
"Annelida" 659.71 "bioluminescent" "pelagic"
"Annelida" 618.22 "bioluminescent" "pelagic"
"Annelida" 587.23 "bioluminescent" "pelagic"
"Annelida" 467.68 "bioluminescent" "pelagic"
"Annelida" 459.08 "bioluminescent" "pelagic"
"Annelida" 459.71 "bioluminescent" "pelagic"
"Annelida" 460.52 "bioluminescent" "pelagic"
"Annelida" 423.47 "bioluminescent" "pelagic"
"Annelida" 417.98 "bioluminescent" "pelagic"
"Annelida" 411.69 "bioluminescent" "pelagic"
"Annelida" 402.7 "bioluminescent" "pelagic"
"Annelida" 371.62 "bioluminescent" "pelagic"
"Annelida" 369.98 "bioluminescent" "pelagic"
"Annelida" 333.83 "bioluminescent" "pelagic"
"Annelida" 331.28 "bioluminescent" "pelagic"
"Annelida" 330.65 "bioluminescent" "pelagic"
"Annelida" 328.5 "bioluminescent" "pelagic"
"Annelida" 319.44 "bioluminescent" "pelagic"
"Annelida" 306.61 "bioluminescent" "pelagic"
"Annelida" 276.96 "bioluminescent" "pelagic"
"Annelida" 276.26 "bioluminescent" "pelagic"
"Annelida" 772.1 "undefined" "pelagic"
"Annelida" 659.29 "undefined" "pelagic"
"Annelida" 659.73 "undefined" "pelagic"
"Annelida" 452.44 "undefined" "pelagic"
"Annelida" 444.3 "undefined" "pelagic"
"Annelida" 304.84 "undefined" "pelagic"
"Scyphozoa" 663.1 "bioluminescent" "pelagic"
"Siphonophora" 711.6 "bioluminescent" "pelagic"
"Siphonophora" 345.6 "bioluminescent" "pelagic"
"Pteropoda" 770.32 "non-bioluminescent" "pelagic"
"Pteropoda" 571.52 "non-bioluminescent" "pelagic"
"Rhizaria" 613.98 "likely" "pelagic"
"Rhizaria" 667.74 "likely" "pelagic"
"Rhizaria" 695.62 "likely" "pelagic"
"Rhizaria" 696.03 "likely" "pelagic"
"Rhizaria" 691.71 "likely" "pelagic"
"Rhizaria" 440.39 "likely" "pelagic"
"Rhizaria" 430.26 "likely" "pelagic"
"Rhizaria" 346.71 "likely" "pelagic"
"Rhizaria" 302.14 "likely" "pelagic"
"Siphonophora" 193.69 "bioluminescent" "pelagic"
"Siphonophora" 198.67 "bioluminescent" "pelagic"
"Hydromedusae" 623.76 "bioluminescent" "pelagic"
"Hydromedusae" 254.13 "bioluminescent" "pelagic"
"Hydromedusae" 427.53 "undefined" "pelagic"
"Hydromedusae" 412.85 "undefined" "pelagic"
"Hydromedusae" 410.2 "undefined" "pelagic"
"Thaliacea" 770.42 "non-bioluminescent" "pelagic"
"Siphonophora" 677.2 "likely" "pelagic"
"Siphonophora" 527.08 "likely" "pelagic"
"Siphonophora" 506.61 "likely" "pelagic"
"Siphonophora" 459.68 "likely" "pelagic"
"Siphonophora" 459.21 "likely" "pelagic"
"Siphonophora" 445.94 "likely" "pelagic"
"Siphonophora" 306.61 "likely" "pelagic"
"Siphonophora" 41.49 "likely" "pelagic"
"Hydromedusae" 13.19 "bioluminescent" "pelagic"
"Hydromedusae" 16.69 "bioluminescent" "pelagic"
"Hydromedusae" 21.82 "bioluminescent" "pelagic"
"Hydromedusae" 489.49 "bioluminescent" "pelagic"
"Hydromedusae" 652.76 "bioluminescent" "pelagic"
"Hydromedusae" 770.31 "bioluminescent" "pelagic"
"Hydromedusae" 767.37 "bioluminescent" "pelagic"
"Hydromedusae" 766.98 "bioluminescent" "pelagic"
"Hydromedusae" 769.24 "bioluminescent" "pelagic"
"Hydromedusae" 769.28 "bioluminescent" "pelagic"
"Hydromedusae" 770.54 "bioluminescent" "pelagic"
"Hydromedusae" 747.51 "bioluminescent" "pelagic"
"Hydromedusae" 718.98 "bioluminescent" "pelagic"
"Hydromedusae" 659.74 "bioluminescent" "pelagic"
"Hydromedusae" 659.67 "bioluminescent" "pelagic"
"Hydromedusae" 659.02 "bioluminescent" "pelagic"
"Hydromedusae" 659.66 "bioluminescent" "pelagic"
"Hydromedusae" 659.66 "bioluminescent" "pelagic"
"Hydromedusae" 659.66 "bioluminescent" "pelagic"
"Hydromedusae" 638.16 "bioluminescent" "pelagic"
"Hydromedusae" 635.06 "bioluminescent" "pelagic"
"Hydromedusae" 630.95 "bioluminescent" "pelagic"
"Hydromedusae" 596.79 "bioluminescent" "pelagic"
"Hydromedusae" 555.9 "bioluminescent" "pelagic"
"Hydromedusae" 555.53 "bioluminescent" "pelagic"
"Hydromedusae" 552.05 "bioluminescent" "pelagic"
"Hydromedusae" 550.46 "bioluminescent" "pelagic"
"Hydromedusae" 542.74 "bioluminescent" "pelagic"
"Hydromedusae" 535.44 "bioluminescent" "pelagic"
"Hydromedusae" 534.58 "bioluminescent" "pelagic"
"Hydromedusae" 531.46 "bioluminescent" "pelagic"
"Hydromedusae" 526.71 "bioluminescent" "pelagic"
"Hydromedusae" 520.83 "bioluminescent" "pelagic"
"Hydromedusae" 522.27 "bioluminescent" "pelagic"
"Hydromedusae" 515.08 "bioluminescent" "pelagic"
"Hydromedusae" 477.89 "bioluminescent" "pelagic"
"Hydromedusae" 473.95 "bioluminescent" "pelagic"
"Hydromedusae" 459.62 "bioluminescent" "pelagic"
"Hydromedusae" 455.26 "bioluminescent" "pelagic"
"Hydromedusae" 455.21 "bioluminescent" "pelagic"
"Hydromedusae" 448.65 "bioluminescent" "pelagic"
"Hydromedusae" 445.67 "bioluminescent" "pelagic"
"Hydromedusae" 444.01 "bioluminescent" "pelagic"
"Hydromedusae" 467.83 "bioluminescent" "pelagic"
"Hydromedusae" 467.06 "bioluminescent" "pelagic"
"Hydromedusae" 767.84 "bioluminescent" "pelagic"
"Hydromedusae" 659.44 "bioluminescent" "pelagic"
"Hydromedusae" 659.81 "bioluminescent" "pelagic"
"Hydromedusae" 621.23 "bioluminescent" "pelagic"
"Hydromedusae" 584.84 "bioluminescent" "pelagic"
"Hydromedusae" 468.33 "bioluminescent" "pelagic"
"Hydromedusae" 373.16 "bioluminescent" "pelagic"
"Hydromedusae" 345.79 "bioluminescent" "pelagic"
"Hydromedusae" 318.95 "bioluminescent" "pelagic"
"Hydromedusae" 305.96 "bioluminescent" "pelagic"
"Hydromedusae" 302.3 "bioluminescent" "pelagic"
"Hydromedusae" 276.9 "bioluminescent" "pelagic"
"Hydromedusae" 258.6 "bioluminescent" "pelagic"
"Hydromedusae" 250.66 "bioluminescent" "pelagic"
"Hydromedusae" 229.89 "bioluminescent" "pelagic"
"Hydromedusae" 213.1 "bioluminescent" "pelagic"
"Hydromedusae" 641.17 "bioluminescent" "pelagic"
"Hydromedusae" 548.41 "bioluminescent" "pelagic"
"Hydromedusae" 475.48 "bioluminescent" "pelagic"
"Siphonophora" 441.14 "bioluminescent" "pelagic"
"Siphonophora" 439.86 "bioluminescent" "pelagic"
"Fishes" 644.15 "bioluminescent" "pelagic"
"Cephalopoda" 380.79 "undefined" "pelagic"
"Cephalopoda" 746.71 "undefined" "pelagic"
"Cephalopoda" 250.24 "undefined" "pelagic"
"Ctenophora" 96.36 "bioluminescent" "pelagic"
"Ctenophora" 40.61 "bioluminescent" "pelagic"
"Ctenophora" 39.68 "bioluminescent" "pelagic"
"Annelida" 134.17 "bioluminescent" "pelagic"
"Annelida" 658.82 "bioluminescent" "pelagic"
"Annelida" 449.82 "bioluminescent" "pelagic"
"Cephalopoda" 769.35 "bioluminescent" "pelagic"
"Cephalopoda" 769.69 "bioluminescent" "pelagic"
"Ctenophora" 20.43 "bioluminescent" "pelagic"
"Ctenophora" 28.54 "bioluminescent" "pelagic"
"Ctenophora" 44.72 "bioluminescent" "pelagic"
"Ctenophora" 47.56 "bioluminescent" "pelagic"
"Ctenophora" 47.05 "bioluminescent" "pelagic"
"Ctenophora" 39.85 "bioluminescent" "pelagic"
"Ctenophora" 39.95 "bioluminescent" "pelagic"
"Thaliacea" 410.37 "non-bioluminescent" "pelagic"
"Thaliacea" 416.09 "non-bioluminescent" "pelagic"
"Thaliacea" 426.49 "non-bioluminescent" "pelagic"
"Thaliacea" 511.78 "non-bioluminescent" "pelagic"
"Thaliacea" 539.69 "non-bioluminescent" "pelagic"
"Thaliacea" 663.66 "non-bioluminescent" "pelagic"
"Thaliacea" 771.14 "non-bioluminescent" "pelagic"
"Thaliacea" 659.76 "non-bioluminescent" "pelagic"
"Thaliacea" 637.33 "non-bioluminescent" "pelagic"
"Thaliacea" 550.46 "non-bioluminescent" "pelagic"
"Thaliacea" 543.24 "non-bioluminescent" "pelagic"
"Thaliacea" 523.99 "non-bioluminescent" "pelagic"
"Thaliacea" 522.66 "non-bioluminescent" "pelagic"
"Thaliacea" 500.65 "non-bioluminescent" "pelagic"
"Thaliacea" 499.86 "non-bioluminescent" "pelagic"
"Thaliacea" 498.14 "non-bioluminescent" "pelagic"
"Thaliacea" 494.24 "non-bioluminescent" "pelagic"
"Thaliacea" 478.46 "non-bioluminescent" "pelagic"
"Thaliacea" 464.89 "non-bioluminescent" "pelagic"
"Thaliacea" 459.13 "non-bioluminescent" "pelagic"
"Thaliacea" 459.65 "non-bioluminescent" "pelagic"
"Thaliacea" 459.65 "non-bioluminescent" "pelagic"
"Thaliacea" 459.45 "non-bioluminescent" "pelagic"
"Thaliacea" 458.99 "non-bioluminescent" "pelagic"
"Thaliacea" 455.7 "non-bioluminescent" "pelagic"
"Thaliacea" 453.18 "non-bioluminescent" "pelagic"
"Thaliacea" 448.78 "non-bioluminescent" "pelagic"
"Thaliacea" 445.72 "non-bioluminescent" "pelagic"
"Thaliacea" 444.71 "non-bioluminescent" "pelagic"
"Thaliacea" 444.16 "non-bioluminescent" "pelagic"
"Thaliacea" 448.14 "non-bioluminescent" "pelagic"
"Thaliacea" 455.18 "non-bioluminescent" "pelagic"
"Thaliacea" 461.24 "non-bioluminescent" "pelagic"
"Thaliacea" 467.62 "non-bioluminescent" "pelagic"
"Thaliacea" 468.76 "non-bioluminescent" "pelagic"
"Thaliacea" 469.1 "non-bioluminescent" "pelagic"
"Thaliacea" 467.44 "non-bioluminescent" "pelagic"
"Thaliacea" 466.33 "non-bioluminescent" "pelagic"
"Thaliacea" 454.56 "non-bioluminescent" "pelagic"
"Thaliacea" 449.07 "non-bioluminescent" "pelagic"
"Thaliacea" 440.69 "non-bioluminescent" "pelagic"
"Thaliacea" 440.69 "non-bioluminescent" "pelagic"
"Thaliacea" 437.93 "non-bioluminescent" "pelagic"
"Thaliacea" 437.59 "non-bioluminescent" "pelagic"
"Thaliacea" 426.37 "non-bioluminescent" "pelagic"
"Thaliacea" 424.38 "non-bioluminescent" "pelagic"
"Thaliacea" 420.43 "non-bioluminescent" "pelagic"
"Thaliacea" 413.97 "non-bioluminescent" "pelagic"
"Thaliacea" 412.45 "non-bioluminescent" "pelagic"
"Thaliacea" 352.52 "non-bioluminescent" "pelagic"
"Thaliacea" 349.91 "non-bioluminescent" "pelagic"
"Thaliacea" 357.13 "non-bioluminescent" "pelagic"
"Thaliacea" 320.05 "non-bioluminescent" "pelagic"
"Thaliacea" 281.26 "non-bioluminescent" "pelagic"
"Siphonophora" 455.95 "bioluminescent" "pelagic"
"Crustacea" 272.66 "non-bioluminescent" "pelagic"
"Crustacea" 269.69 "non-bioluminescent" "pelagic"
"Crustacea" 260.7 "non-bioluminescent" "pelagic"
"Crustacea" 258.88 "non-bioluminescent" "pelagic"
"Crustacea" 258.24 "non-bioluminescent" "pelagic"
"Crustacea" 258.13 "non-bioluminescent" "pelagic"
"Crustacea" 258.03 "non-bioluminescent" "pelagic"
"Crustacea" 257.57 "non-bioluminescent" "pelagic"
"Crustacea" 256.9 "non-bioluminescent" "pelagic"
"Crustacea" 249.44 "non-bioluminescent" "pelagic"
"Crustacea" 250.76 "non-bioluminescent" "pelagic"
"Crustacea" 243.59 "non-bioluminescent" "pelagic"
"Crustacea" 229.13 "non-bioluminescent" "pelagic"
"Crustacea" 227.44 "non-bioluminescent" "pelagic"
"Fishes" 201.38 "undefined" "Other substrates"
"Fishes" 211.2 "undefined" "Other substrates"
"Fishes" 233.39 "undefined" "Other substrates"
"Fishes" 236.86 "undefined" "Other substrates"
"Fishes" 318.87 "undefined" "Other substrates"
"Fishes" 320.08 "undefined" "Other substrates"
"Fishes" 324.22 "undefined" "Other substrates"
"Fishes" 327.49 "undefined" "Other substrates"
"Fishes" 328.52 "undefined" "Other substrates"
"Fishes" 345.78 "undefined" "Other substrates"
"Fishes" 518.68 "undefined" "Other substrates"
"Fishes" 520.37 "undefined" "Other substrates"
"Fishes" 468.94 "undefined" "Other substrates"
"Fishes" 442.6 "undefined" "Other substrates"
"Fishes" 345.77 "undefined" "Other substrates"
"Fishes" 313.42 "undefined" "Other substrates"
"Fishes" 279.97 "undefined" "Other substrates"
"Fishes" 255.3 "undefined" "Other substrates"
"Fishes" 250.6 "undefined" "Other substrates"
"Fishes" 112.79 "undefined" "Other substrates"
"Fishes" 47.84 "undefined" "Other substrates"
"Fishes" 41.07 "undefined" "Other substrates"
"Fishes" 39.07 "undefined" "Other substrates"
"Hydromedusae" 181.91 "bioluminescent" "pelagic"
"Hydromedusae" 185.14 "bioluminescent" "pelagic"
"Hydromedusae" 191.5 "bioluminescent" "pelagic"
"Hydromedusae" 239.42 "bioluminescent" "pelagic"
"Hydromedusae" 274.3 "bioluminescent" "pelagic"
"Hydromedusae" 283.51 "bioluminescent" "pelagic"
"Hydromedusae" 289.58 "bioluminescent" "pelagic"
"Hydromedusae" 297.61 "bioluminescent" "pelagic"
"Hydromedusae" 301.97 "bioluminescent" "pelagic"
"Hydromedusae" 304.48 "bioluminescent" "pelagic"
"Hydromedusae" 305.73 "bioluminescent" "pelagic"
"Hydromedusae" 308.96 "bioluminescent" "pelagic"
"Hydromedusae" 309.58 "bioluminescent" "pelagic"
"Hydromedusae" 313.2 "bioluminescent" "pelagic"
"Hydromedusae" 315.49 "bioluminescent" "pelagic"
"Hydromedusae" 319.51 "bioluminescent" "pelagic"
"Hydromedusae" 324.65 "bioluminescent" "pelagic"
"Hydromedusae" 325 "bioluminescent" "pelagic"
"Hydromedusae" 330.35 "bioluminescent" "pelagic"
"Hydromedusae" 333.61 "bioluminescent" "pelagic"
"Hydromedusae" 364.92 "bioluminescent" "pelagic"
"Hydromedusae" 369.18 "bioluminescent" "pelagic"
"Hydromedusae" 373.19 "bioluminescent" "pelagic"
"Hydromedusae" 385.11 "bioluminescent" "pelagic"
"Hydromedusae" 414.74 "bioluminescent" "pelagic"
"Hydromedusae" 417.69 "bioluminescent" "pelagic"
"Hydromedusae" 437.89 "bioluminescent" "pelagic"
"Hydromedusae" 441.97 "bioluminescent" "pelagic"
"Hydromedusae" 450.55 "bioluminescent" "pelagic"
"Hydromedusae" 456.62 "bioluminescent" "pelagic"
"Hydromedusae" 464.72 "bioluminescent" "pelagic"
"Hydromedusae" 515.89 "bioluminescent" "pelagic"
"Hydromedusae" 516.49 "bioluminescent" "pelagic"
"Hydromedusae" 518.14 "bioluminescent" "pelagic"
"Hydromedusae" 517.79 "bioluminescent" "pelagic"
"Hydromedusae" 513.35 "bioluminescent" "pelagic"
"Hydromedusae" 514.39 "bioluminescent" "pelagic"
"Hydromedusae" 520.04 "bioluminescent" "pelagic"
"Hydromedusae" 520.85 "bioluminescent" "pelagic"
"Hydromedusae" 523.88 "bioluminescent" "pelagic"
"Hydromedusae" 524.13 "bioluminescent" "pelagic"
"Hydromedusae" 524.42 "bioluminescent" "pelagic"
"Hydromedusae" 525.06 "bioluminescent" "pelagic"
"Hydromedusae" 527.75 "bioluminescent" "pelagic"
"Hydromedusae" 529.34 "bioluminescent" "pelagic"
"Hydromedusae" 529.83 "bioluminescent" "pelagic"
"Hydromedusae" 527.34 "bioluminescent" "pelagic"
"Hydromedusae" 526.75 "bioluminescent" "pelagic"
"Hydromedusae" 525.86 "bioluminescent" "pelagic"
"Hydromedusae" 524.99 "bioluminescent" "pelagic"
"Hydromedusae" 525.12 "bioluminescent" "pelagic"
"Hydromedusae" 525.84 "bioluminescent" "pelagic"
"Hydromedusae" 526.34 "bioluminescent" "pelagic"
"Hydromedusae" 526.85 "bioluminescent" "pelagic"
"Hydromedusae" 527.16 "bioluminescent" "pelagic"
"Hydromedusae" 526.05 "bioluminescent" "pelagic"
"Hydromedusae" 525.37 "bioluminescent" "pelagic"
"Hydromedusae" 523.73 "bioluminescent" "pelagic"
"Hydromedusae" 523.4 "bioluminescent" "pelagic"
"Hydromedusae" 522.21 "bioluminescent" "pelagic"
"Hydromedusae" 521 "bioluminescent" "pelagic"
"Hydromedusae" 520.04 "bioluminescent" "pelagic"
"Hydromedusae" 517.29 "bioluminescent" "pelagic"
"Hydromedusae" 516.94 "bioluminescent" "pelagic"
"Hydromedusae" 511.45 "bioluminescent" "pelagic"
"Hydromedusae" 507.41 "bioluminescent" "pelagic"
"Hydromedusae" 507.64 "bioluminescent" "pelagic"
"Hydromedusae" 509.09 "bioluminescent" "pelagic"
"Hydromedusae" 509.1 "bioluminescent" "pelagic"
"Hydromedusae" 508.99 "bioluminescent" "pelagic"
"Hydromedusae" 508.75 "bioluminescent" "pelagic"
"Hydromedusae" 509.57 "bioluminescent" "pelagic"
"Hydromedusae" 509.85 "bioluminescent" "pelagic"
"Hydromedusae" 508.69 "bioluminescent" "pelagic"
"Hydromedusae" 508.12 "bioluminescent" "pelagic"
"Hydromedusae" 508.07 "bioluminescent" "pelagic"
"Hydromedusae" 508.02 "bioluminescent" "pelagic"
"Hydromedusae" 507.83 "bioluminescent" "pelagic"
"Hydromedusae" 508.6 "bioluminescent" "pelagic"
"Hydromedusae" 509.18 "bioluminescent" "pelagic"
"Hydromedusae" 507.43 "bioluminescent" "pelagic"
"Hydromedusae" 508.99 "bioluminescent" "pelagic"
"Hydromedusae" 510.96 "bioluminescent" "pelagic"
"Hydromedusae" 507.62 "bioluminescent" "pelagic"
"Hydromedusae" 506.17 "bioluminescent" "pelagic"
"Hydromedusae" 503.96 "bioluminescent" "pelagic"
"Hydromedusae" 502.85 "bioluminescent" "pelagic"
"Hydromedusae" 501.19 "bioluminescent" "pelagic"
"Hydromedusae" 497.28 "bioluminescent" "pelagic"
"Hydromedusae" 496.35 "bioluminescent" "pelagic"
"Hydromedusae" 493.41 "bioluminescent" "pelagic"
"Hydromedusae" 488.88 "bioluminescent" "pelagic"
"Hydromedusae" 485.79 "bioluminescent" "pelagic"
"Hydromedusae" 484.59 "bioluminescent" "pelagic"
"Hydromedusae" 482.53 "bioluminescent" "pelagic"
"Hydromedusae" 481.08 "bioluminescent" "pelagic"
"Hydromedusae" 476.76 "bioluminescent" "pelagic"
"Hydromedusae" 475.07 "bioluminescent" "pelagic"
"Hydromedusae" 474.57 "bioluminescent" "pelagic"
"Hydromedusae" 473.95 "bioluminescent" "pelagic"
"Hydromedusae" 467.3 "bioluminescent" "pelagic"
"Hydromedusae" 465.34 "bioluminescent" "pelagic"
"Hydromedusae" 460.59 "bioluminescent" "pelagic"
"Hydromedusae" 461.15 "bioluminescent" "pelagic"
"Hydromedusae" 461.46 "bioluminescent" "pelagic"
"Hydromedusae" 461.82 "bioluminescent" "pelagic"
"Hydromedusae" 465.61 "bioluminescent" "pelagic"
"Hydromedusae" 466.43 "bioluminescent" "pelagic"
"Hydromedusae" 467.65 "bioluminescent" "pelagic"
"Hydromedusae" 465.57 "bioluminescent" "pelagic"
"Hydromedusae" 461.79 "bioluminescent" "pelagic"
"Hydromedusae" 461.26 "bioluminescent" "pelagic"
"Hydromedusae" 461.11 "bioluminescent" "pelagic"
"Hydromedusae" 460.87 "bioluminescent" "pelagic"
"Hydromedusae" 460.59 "bioluminescent" "pelagic"
"Hydromedusae" 458.78 "bioluminescent" "pelagic"
"Hydromedusae" 458.99 "bioluminescent" "pelagic"
"Hydromedusae" 458.99 "bioluminescent" "pelagic"
"Hydromedusae" 458.81 "bioluminescent" "pelagic"
"Hydromedusae" 458.76 "bioluminescent" "pelagic"
"Hydromedusae" 458.86 "bioluminescent" "pelagic"
"Hydromedusae" 454.75 "bioluminescent" "pelagic"
"Hydromedusae" 445.07 "bioluminescent" "pelagic"
"Hydromedusae" 444.65 "bioluminescent" "pelagic"
"Hydromedusae" 447.07 "bioluminescent" "pelagic"
"Hydromedusae" 446.51 "bioluminescent" "pelagic"
"Hydromedusae" 443.49 "bioluminescent" "pelagic"
"Hydromedusae" 442.71 "bioluminescent" "pelagic"
"Hydromedusae" 438.83 "bioluminescent" "pelagic"
"Hydromedusae" 439.61 "bioluminescent" "pelagic"
"Hydromedusae" 441.78 "bioluminescent" "pelagic"
"Hydromedusae" 440.91 "bioluminescent" "pelagic"
"Hydromedusae" 441.32 "bioluminescent" "pelagic"
"Hydromedusae" 440.95 "bioluminescent" "pelagic"
"Hydromedusae" 433.37 "bioluminescent" "pelagic"
"Hydromedusae" 433.37 "bioluminescent" "pelagic"
"Hydromedusae" 431.78 "bioluminescent" "pelagic"
"Hydromedusae" 430.14 "bioluminescent" "pelagic"
"Hydromedusae" 428.93 "bioluminescent" "pelagic"
"Hydromedusae" 425.26 "bioluminescent" "pelagic"
"Hydromedusae" 422.79 "bioluminescent" "pelagic"
"Hydromedusae" 420.99 "bioluminescent" "pelagic"
"Hydromedusae" 420.6 "bioluminescent" "pelagic"
"Hydromedusae" 420.17 "bioluminescent" "pelagic"
"Hydromedusae" 420.26 "bioluminescent" "pelagic"
"Hydromedusae" 420.26 "bioluminescent" "pelagic"
"Hydromedusae" 420.31 "bioluminescent" "pelagic"
"Hydromedusae" 420.36 "bioluminescent" "pelagic"
"Hydromedusae" 420.1 "bioluminescent" "pelagic"
"Hydromedusae" 420.03 "bioluminescent" "pelagic"
"Hydromedusae" 419.94 "bioluminescent" "pelagic"
"Hydromedusae" 418.76 "bioluminescent" "pelagic"
"Hydromedusae" 417.1 "bioluminescent" "pelagic"
"Hydromedusae" 416.82 "bioluminescent" "pelagic"
"Hydromedusae" 416.4 "bioluminescent" "pelagic"
"Hydromedusae" 416.35 "bioluminescent" "pelagic"
"Hydromedusae" 416.56 "bioluminescent" "pelagic"
"Hydromedusae" 416.7 "bioluminescent" "pelagic"
"Hydromedusae" 416.7 "bioluminescent" "pelagic"
"Hydromedusae" 412.95 "bioluminescent" "pelagic"
"Hydromedusae" 411.54 "bioluminescent" "pelagic"
"Hydromedusae" 410.56 "bioluminescent" "pelagic"
"Hydromedusae" 412.54 "bioluminescent" "pelagic"
"Hydromedusae" 411.99 "bioluminescent" "pelagic"
"Hydromedusae" 411.91 "bioluminescent" "pelagic"
"Hydromedusae" 411.86 "bioluminescent" "pelagic"
"Hydromedusae" 411.82 "bioluminescent" "pelagic"
"Hydromedusae" 410.16 "bioluminescent" "pelagic"
"Hydromedusae" 411.12 "bioluminescent" "pelagic"
"Hydromedusae" 411.65 "bioluminescent" "pelagic"
"Hydromedusae" 410.78 "bioluminescent" "pelagic"
"Hydromedusae" 410.62 "bioluminescent" "pelagic"
"Hydromedusae" 410.64 "bioluminescent" "pelagic"
"Hydromedusae" 410.46 "bioluminescent" "pelagic"
"Hydromedusae" 408.8 "bioluminescent" "pelagic"
"Hydromedusae" 406.19 "bioluminescent" "pelagic"
"Hydromedusae" 403.19 "bioluminescent" "pelagic"
"Hydromedusae" 401.74 "bioluminescent" "pelagic"
"Hydromedusae" 401.11 "bioluminescent" "pelagic"
"Hydromedusae" 399.04 "bioluminescent" "pelagic"
"Hydromedusae" 397.55 "bioluminescent" "pelagic"
"Hydromedusae" 394.7 "bioluminescent" "pelagic"
"Hydromedusae" 393.88 "bioluminescent" "pelagic"
"Hydromedusae" 393.59 "bioluminescent" "pelagic"
"Hydromedusae" 393.01 "bioluminescent" "pelagic"
"Hydromedusae" 392.13 "bioluminescent" "pelagic"
"Hydromedusae" 391.45 "bioluminescent" "pelagic"
"Hydromedusae" 390.74 "bioluminescent" "pelagic"
"Hydromedusae" 386.99 "bioluminescent" "pelagic"
"Hydromedusae" 385.98 "bioluminescent" "pelagic"
"Hydromedusae" 382.99 "bioluminescent" "pelagic"
"Hydromedusae" 382.5 "bioluminescent" "pelagic"
"Hydromedusae" 379.19 "bioluminescent" "pelagic"
"Hydromedusae" 375.79 "bioluminescent" "pelagic"
"Hydromedusae" 374.3 "bioluminescent" "pelagic"
"Hydromedusae" 370.25 "bioluminescent" "pelagic"
"Hydromedusae" 369.41 "bioluminescent" "pelagic"
"Hydromedusae" 368.62 "bioluminescent" "pelagic"
"Hydromedusae" 368.38 "bioluminescent" "pelagic"
"Hydromedusae" 365.45 "bioluminescent" "pelagic"
"Hydromedusae" 365.2 "bioluminescent" "pelagic"
"Hydromedusae" 362.55 "bioluminescent" "pelagic"
"Hydromedusae" 360.72 "bioluminescent" "pelagic"
"Hydromedusae" 354.13 "bioluminescent" "pelagic"
"Hydromedusae" 351.16 "bioluminescent" "pelagic"
"Hydromedusae" 349.3 "bioluminescent" "pelagic"
"Hydromedusae" 348.53 "bioluminescent" "pelagic"
"Hydromedusae" 348.57 "bioluminescent" "pelagic"
"Hydromedusae" 348.53 "bioluminescent" "pelagic"
"Hydromedusae" 348.51 "bioluminescent" "pelagic"
"Hydromedusae" 348.56 "bioluminescent" "pelagic"
"Hydromedusae" 344.64 "bioluminescent" "pelagic"
"Hydromedusae" 342.3 "bioluminescent" "pelagic"
"Hydromedusae" 339.45 "bioluminescent" "pelagic"
"Hydromedusae" 338.83 "bioluminescent" "pelagic"
"Hydromedusae" 338.39 "bioluminescent" "pelagic"
"Hydromedusae" 338.47 "bioluminescent" "pelagic"
"Hydromedusae" 338.45 "bioluminescent" "pelagic"
"Hydromedusae" 338.31 "bioluminescent" "pelagic"
"Hydromedusae" 337.44 "bioluminescent" "pelagic"
"Hydromedusae" 337.63 "bioluminescent" "pelagic"
"Hydromedusae" 337.67 "bioluminescent" "pelagic"
"Hydromedusae" 337.63 "bioluminescent" "pelagic"
"Hydromedusae" 337.66 "bioluminescent" "pelagic"
"Hydromedusae" 337.26 "bioluminescent" "pelagic"
"Hydromedusae" 333.91 "bioluminescent" "pelagic"
"Hydromedusae" 337.39 "bioluminescent" "pelagic"
"Hydromedusae" 337.93 "bioluminescent" "pelagic"
"Hydromedusae" 338.73 "bioluminescent" "pelagic"
"Hydromedusae" 337.53 "bioluminescent" "pelagic"
"Hydromedusae" 337.18 "bioluminescent" "pelagic"
"Hydromedusae" 337.08 "bioluminescent" "pelagic"
"Hydromedusae" 337.23 "bioluminescent" "pelagic"
"Hydromedusae" 337.12 "bioluminescent" "pelagic"
"Hydromedusae" 336.64 "bioluminescent" "pelagic"
"Hydromedusae" 336.4 "bioluminescent" "pelagic"
"Hydromedusae" 335.97 "bioluminescent" "pelagic"
"Hydromedusae" 335.92 "bioluminescent" "pelagic"
"Hydromedusae" 335.94 "bioluminescent" "pelagic"
"Hydromedusae" 336.55 "bioluminescent" "pelagic"
"Hydromedusae" 336.85 "bioluminescent" "pelagic"
"Hydromedusae" 337.35 "bioluminescent" "pelagic"
"Hydromedusae" 337.7 "bioluminescent" "pelagic"
"Hydromedusae" 337.99 "bioluminescent" "pelagic"
"Hydromedusae" 337.7 "bioluminescent" "pelagic"
"Hydromedusae" 337.84 "bioluminescent" "pelagic"
"Hydromedusae" 337.89 "bioluminescent" "pelagic"
"Hydromedusae" 337.94 "bioluminescent" "pelagic"
"Hydromedusae" 338.08 "bioluminescent" "pelagic"
"Hydromedusae" 336.26 "bioluminescent" "pelagic"
"Hydromedusae" 336.79 "bioluminescent" "pelagic"
"Hydromedusae" 338.49 "bioluminescent" "pelagic"
"Hydromedusae" 339.29 "bioluminescent" "pelagic"
"Hydromedusae" 341.55 "bioluminescent" "pelagic"
"Hydromedusae" 341.39 "bioluminescent" "pelagic"
"Hydromedusae" 345.7 "bioluminescent" "pelagic"
"Hydromedusae" 345.72 "bioluminescent" "pelagic"
"Hydromedusae" 345.66 "bioluminescent" "pelagic"
"Hydromedusae" 345.99 "bioluminescent" "pelagic"
"Hydromedusae" 346.28 "bioluminescent" "pelagic"
"Hydromedusae" 346.62 "bioluminescent" "pelagic"
"Hydromedusae" 345.86 "bioluminescent" "pelagic"
"Hydromedusae" 345.24 "bioluminescent" "pelagic"
"Hydromedusae" 345.34 "bioluminescent" "pelagic"
"Hydromedusae" 343.83 "bioluminescent" "pelagic"
"Hydromedusae" 342.02 "bioluminescent" "pelagic"
"Hydromedusae" 338.07 "bioluminescent" "pelagic"
"Hydromedusae" 333.26 "bioluminescent" "pelagic"
"Hydromedusae" 331.92 "bioluminescent" "pelagic"
"Hydromedusae" 330.7 "bioluminescent" "pelagic"
"Hydromedusae" 323.36 "bioluminescent" "pelagic"
"Hydromedusae" 323.5 "bioluminescent" "pelagic"
"Hydromedusae" 321.44 "bioluminescent" "pelagic"
"Hydromedusae" 319.41 "bioluminescent" "pelagic"
"Hydromedusae" 318.64 "bioluminescent" "pelagic"
"Hydromedusae" 319.5 "bioluminescent" "pelagic"
"Hydromedusae" 321.88 "bioluminescent" "pelagic"
"Hydromedusae" 322.6 "bioluminescent" "pelagic"
"Hydromedusae" 320.2 "bioluminescent" "pelagic"
"Hydromedusae" 320.09 "bioluminescent" "pelagic"
"Hydromedusae" 319.19 "bioluminescent" "pelagic"
"Hydromedusae" 318.41 "bioluminescent" "pelagic"
"Hydromedusae" 318.02 "bioluminescent" "pelagic"
"Hydromedusae" 317.3 "bioluminescent" "pelagic"
"Hydromedusae" 317.07 "bioluminescent" "pelagic"
"Hydromedusae" 315.87 "bioluminescent" "pelagic"
"Hydromedusae" 315.51 "bioluminescent" "pelagic"
"Hydromedusae" 315.27 "bioluminescent" "pelagic"
"Hydromedusae" 315.27 "bioluminescent" "pelagic"
"Hydromedusae" 315.22 "bioluminescent" "pelagic"
"Hydromedusae" 314.59 "bioluminescent" "pelagic"
"Hydromedusae" 313.05 "bioluminescent" "pelagic"
"Hydromedusae" 313.27 "bioluminescent" "pelagic"
"Hydromedusae" 313.3 "bioluminescent" "pelagic"
"Hydromedusae" 313.55 "bioluminescent" "pelagic"
"Hydromedusae" 313.46 "bioluminescent" "pelagic"
"Hydromedusae" 313.52 "bioluminescent" "pelagic"
"Hydromedusae" 313.28 "bioluminescent" "pelagic"
"Hydromedusae" 312.18 "bioluminescent" "pelagic"
"Hydromedusae" 311.17 "bioluminescent" "pelagic"
"Hydromedusae" 310.78 "bioluminescent" "pelagic"
"Hydromedusae" 310.43 "bioluminescent" "pelagic"
"Hydromedusae" 309.97 "bioluminescent" "pelagic"
"Hydromedusae" 308.87 "bioluminescent" "pelagic"
"Hydromedusae" 308.1 "bioluminescent" "pelagic"
"Hydromedusae" 308.22 "bioluminescent" "pelagic"
"Hydromedusae" 308.08 "bioluminescent" "pelagic"
"Hydromedusae" 303.61 "bioluminescent" "pelagic"
"Hydromedusae" 302.32 "bioluminescent" "pelagic"
"Hydromedusae" 300.11 "bioluminescent" "pelagic"
"Hydromedusae" 299.06 "bioluminescent" "pelagic"
"Hydromedusae" 294.73 "bioluminescent" "pelagic"
"Hydromedusae" 290.4 "bioluminescent" "pelagic"
"Hydromedusae" 288.63 "bioluminescent" "pelagic"
"Hydromedusae" 276.36 "bioluminescent" "pelagic"
"Hydromedusae" 275.88 "bioluminescent" "pelagic"
"Hydromedusae" 273.52 "bioluminescent" "pelagic"
"Hydromedusae" 272.49 "bioluminescent" "pelagic"
"Hydromedusae" 269.3 "bioluminescent" "pelagic"
"Hydromedusae" 265.13 "bioluminescent" "pelagic"
"Hydromedusae" 263.87 "bioluminescent" "pelagic"
"Hydromedusae" 258.93 "bioluminescent" "pelagic"
"Hydromedusae" 257.2 "bioluminescent" "pelagic"
"Hydromedusae" 258.29 "bioluminescent" "pelagic"
"Hydromedusae" 258.24 "bioluminescent" "pelagic"
"Hydromedusae" 258.13 "bioluminescent" "pelagic"
"Hydromedusae" 256.94 "bioluminescent" "pelagic"
"Hydromedusae" 255.4 "bioluminescent" "pelagic"
"Hydromedusae" 255.35 "bioluminescent" "pelagic"
"Hydromedusae" 255.29 "bioluminescent" "pelagic"
"Hydromedusae" 254.43 "bioluminescent" "pelagic"
"Hydromedusae" 250.04 "bioluminescent" "pelagic"
"Hydromedusae" 249.55 "bioluminescent" "pelagic"
"Hydromedusae" 250.26 "bioluminescent" "pelagic"
"Hydromedusae" 250.73 "bioluminescent" "pelagic"
"Hydromedusae" 252.66 "bioluminescent" "pelagic"
"Hydromedusae" 253.42 "bioluminescent" "pelagic"
"Hydromedusae" 254.23 "bioluminescent" "pelagic"
"Hydromedusae" 250.96 "bioluminescent" "pelagic"
"Hydromedusae" 245.77 "bioluminescent" "pelagic"
"Hydromedusae" 244.83 "bioluminescent" "pelagic"
"Hydromedusae" 230.6 "bioluminescent" "pelagic"
"Hydromedusae" 228.78 "bioluminescent" "pelagic"
"Hydromedusae" 221.63 "bioluminescent" "pelagic"
"Hydromedusae" 204.94 "bioluminescent" "pelagic"
"Hydromedusae" 192.8 "bioluminescent" "pelagic"
"Hydromedusae" 167.25 "bioluminescent" "pelagic"
"Hydromedusae" 40.06 "bioluminescent" "pelagic"
"Hydromedusae" 39.83 "bioluminescent" "pelagic"
"Hydromedusae" 40.11 "bioluminescent" "pelagic"
"Hydromedusae" 40.13 "bioluminescent" "pelagic"
"Annelida" 313.42 "non-bioluminescent" "pelagic"
"Siphonophora" 340.25 "bioluminescent" "pelagic"
"Siphonophora" 404.21 "bioluminescent" "pelagic"
"Siphonophora" 525.02 "bioluminescent" "pelagic"
"Siphonophora" 516.13 "bioluminescent" "pelagic"
"Siphonophora" 459.65 "bioluminescent" "pelagic"
"Siphonophora" 441.68 "bioluminescent" "pelagic"
"Siphonophora" 420.29 "bioluminescent" "pelagic"
"Siphonophora" 420.13 "bioluminescent" "pelagic"
"Siphonophora" 410.17 "bioluminescent" "pelagic"
"Siphonophora" 412.01 "bioluminescent" "pelagic"
"Siphonophora" 393.24 "bioluminescent" "pelagic"
"Siphonophora" 378.25 "bioluminescent" "pelagic"
"Siphonophora" 374.16 "bioluminescent" "pelagic"
"Siphonophora" 361.69 "bioluminescent" "pelagic"
"Siphonophora" 359.12 "bioluminescent" "pelagic"
"Siphonophora" 348.51 "bioluminescent" "pelagic"
"Siphonophora" 345.16 "bioluminescent" "pelagic"
"Siphonophora" 338.37 "bioluminescent" "pelagic"
"Siphonophora" 338.08 "bioluminescent" "pelagic"
"Siphonophora" 337.63 "bioluminescent" "pelagic"
"Siphonophora" 335.59 "bioluminescent" "pelagic"
"Siphonophora" 336.98 "bioluminescent" "pelagic"
"Siphonophora" 337.89 "bioluminescent" "pelagic"
"Siphonophora" 336.59 "bioluminescent" "pelagic"
"Siphonophora" 343.69 "bioluminescent" "pelagic"
"Siphonophora" 345.66 "bioluminescent" "pelagic"
"Siphonophora" 320.76 "bioluminescent" "pelagic"
"Siphonophora" 319.32 "bioluminescent" "pelagic"
"Siphonophora" 318.18 "bioluminescent" "pelagic"
"Siphonophora" 303.22 "bioluminescent" "pelagic"
"Siphonophora" 231.67 "bioluminescent" "pelagic"
"Appendicularia" 215.7 "likely" "pelagic"
"Appendicularia" 247.02 "likely" "pelagic"
"Appendicularia" 327.49 "likely" "pelagic"
"Appendicularia" 355.22 "likely" "pelagic"
"Appendicularia" 364.41 "likely" "pelagic"
"Appendicularia" 383.86 "likely" "pelagic"
"Appendicularia" 392.08 "likely" "pelagic"
"Appendicularia" 425.14 "likely" "pelagic"
"Appendicularia" 433.19 "likely" "pelagic"
"Appendicularia" 443.95 "likely" "pelagic"
"Appendicularia" 451.92 "likely" "pelagic"
"Appendicularia" 470.93 "likely" "pelagic"
"Appendicularia" 478.9 "likely" "pelagic"
"Appendicularia" 488.39 "likely" "pelagic"
"Appendicularia" 496.51 "likely" "pelagic"
"Appendicularia" 509.94 "likely" "pelagic"
"Appendicularia" 513.72 "likely" "pelagic"
"Appendicularia" 516.35 "likely" "pelagic"
"Appendicularia" 519.84 "likely" "pelagic"
"Appendicularia" 514.75 "likely" "pelagic"
"Appendicularia" 521.2 "likely" "pelagic"
"Appendicularia" 518.43 "likely" "pelagic"
"Appendicularia" 518.09 "likely" "pelagic"
"Appendicularia" 519.42 "likely" "pelagic"
"Appendicularia" 515.18 "likely" "pelagic"
"Appendicularia" 517.07 "likely" "pelagic"
"Appendicularia" 518.33 "likely" "pelagic"
"Appendicularia" 519.27 "likely" "pelagic"
"Appendicularia" 518.35 "likely" "pelagic"
"Appendicularia" 518.98 "likely" "pelagic"
"Appendicularia" 519.94 "likely" "pelagic"
"Appendicularia" 520.09 "likely" "pelagic"
"Appendicularia" 521.25 "likely" "pelagic"
"Appendicularia" 521.46 "likely" "pelagic"
"Appendicularia" 521.43 "likely" "pelagic"
"Appendicularia" 522.8 "likely" "pelagic"
"Appendicularia" 523.11 "likely" "pelagic"
"Appendicularia" 523.46 "likely" "pelagic"
"Appendicularia" 524.42 "likely" "pelagic"
"Appendicularia" 524.69 "likely" "pelagic"
"Appendicularia" 525.11 "likely" "pelagic"
"Appendicularia" 525.42 "likely" "pelagic"
"Appendicularia" 525.23 "likely" "pelagic"
"Appendicularia" 526.19 "likely" "pelagic"
"Appendicularia" 526.65 "likely" "pelagic"
"Appendicularia" 527.37 "likely" "pelagic"
"Appendicularia" 528.39 "likely" "pelagic"
"Appendicularia" 529.4 "likely" "pelagic"
"Appendicularia" 528.83 "likely" "pelagic"
"Appendicularia" 527.72 "likely" "pelagic"
"Appendicularia" 526.2 "likely" "pelagic"
"Appendicularia" 526.63 "likely" "pelagic"
"Appendicularia" 526.25 "likely" "pelagic"
"Appendicularia" 525.18 "likely" "pelagic"
"Appendicularia" 524.46 "likely" "pelagic"
"Appendicularia" 523.78 "likely" "pelagic"
"Appendicularia" 523.26 "likely" "pelagic"
"Appendicularia" 523.6 "likely" "pelagic"
"Appendicularia" 521.85 "likely" "pelagic"
"Appendicularia" 520.58 "likely" "pelagic"
"Appendicularia" 520.23 "likely" "pelagic"
"Appendicularia" 519.79 "likely" "pelagic"
"Appendicularia" 518.86 "likely" "pelagic"
"Appendicularia" 518.05 "likely" "pelagic"
"Appendicularia" 517.09 "likely" "pelagic"
"Appendicularia" 516.94 "likely" "pelagic"
"Appendicularia" 514.34 "likely" "pelagic"
"Appendicularia" 510.6 "likely" "pelagic"
"Appendicularia" 509.9 "likely" "pelagic"
"Appendicularia" 508.22 "likely" "pelagic"
"Appendicularia" 508.77 "likely" "pelagic"
"Appendicularia" 508.99 "likely" "pelagic"
"Appendicularia" 509.04 "likely" "pelagic"
"Appendicularia" 510.26 "likely" "pelagic"
"Appendicularia" 509.57 "likely" "pelagic"
"Appendicularia" 508.17 "likely" "pelagic"
"Appendicularia" 502.37 "likely" "pelagic"
"Appendicularia" 498.77 "likely" "pelagic"
"Appendicularia" 490.26 "likely" "pelagic"
"Appendicularia" 488.66 "likely" "pelagic"
"Appendicularia" 481.8 "likely" "pelagic"
"Appendicularia" 478.85 "likely" "pelagic"
"Appendicularia" 472.05 "likely" "pelagic"
"Appendicularia" 461.82 "likely" "pelagic"
"Appendicularia" 461.82 "likely" "pelagic"
"Appendicularia" 467.28 "likely" "pelagic"
"Appendicularia" 467.48 "likely" "pelagic"
"Appendicularia" 467.65 "likely" "pelagic"
"Appendicularia" 468.98 "likely" "pelagic"
"Appendicularia" 469.03 "likely" "pelagic"
"Appendicularia" 463.83 "likely" "pelagic"
"Appendicularia" 463.58 "likely" "pelagic"
"Appendicularia" 463.15 "likely" "pelagic"
"Appendicularia" 460.72 "likely" "pelagic"
"Appendicularia" 459.7 "likely" "pelagic"
"Appendicularia" 459.08 "likely" "pelagic"
"Appendicularia" 458.93 "likely" "pelagic"
"Appendicularia" 458.76 "likely" "pelagic"
"Appendicularia" 458.81 "likely" "pelagic"
"Appendicularia" 458.81 "likely" "pelagic"
"Appendicularia" 458.99 "likely" "pelagic"
"Appendicularia" 444.63 "likely" "pelagic"
"Appendicularia" 443.73 "likely" "pelagic"
"Appendicularia" 442.07 "likely" "pelagic"
"Appendicularia" 440.23 "likely" "pelagic"
"Appendicularia" 439.21 "likely" "pelagic"
"Appendicularia" 438.83 "likely" "pelagic"
"Appendicularia" 438.83 "likely" "pelagic"
"Appendicularia" 439.06 "likely" "pelagic"
"Appendicularia" 439.75 "likely" "pelagic"
"Appendicularia" 440.08 "likely" "pelagic"
"Appendicularia" 441.19 "likely" "pelagic"
"Appendicularia" 441.78 "likely" "pelagic"
"Appendicularia" 442.16 "likely" "pelagic"
"Appendicularia" 442.03 "likely" "pelagic"
"Appendicularia" 441.42 "likely" "pelagic"
"Appendicularia" 441.19 "likely" "pelagic"
"Appendicularia" 441.18 "likely" "pelagic"
"Appendicularia" 441.18 "likely" "pelagic"
"Appendicularia" 441.01 "likely" "pelagic"
"Appendicularia" 440.01 "likely" "pelagic"
"Appendicularia" 433.87 "likely" "pelagic"
"Appendicularia" 432.04 "likely" "pelagic"
"Appendicularia" 423.59 "likely" "pelagic"
"Appendicularia" 422.79 "likely" "pelagic"
"Appendicularia" 421.96 "likely" "pelagic"
"Appendicularia" 420.21 "likely" "pelagic"
"Appendicularia" 420.13 "likely" "pelagic"
"Appendicularia" 420.26 "likely" "pelagic"
"Appendicularia" 420.31 "likely" "pelagic"
"Appendicularia" 420.41 "likely" "pelagic"
"Appendicularia" 420.15 "likely" "pelagic"
"Appendicularia" 419.95 "likely" "pelagic"
"Appendicularia" 420 "likely" "pelagic"
"Appendicularia" 420.03 "likely" "pelagic"
"Appendicularia" 418.02 "likely" "pelagic"
"Appendicularia" 416.51 "likely" "pelagic"
"Appendicularia" 416.75 "likely" "pelagic"
"Appendicularia" 414.93 "likely" "pelagic"
"Appendicularia" 412.74 "likely" "pelagic"
"Appendicularia" 412.12 "likely" "pelagic"
"Appendicularia" 410.77 "likely" "pelagic"
"Appendicularia" 409.85 "likely" "pelagic"
"Appendicularia" 412.66 "likely" "pelagic"
"Appendicularia" 412.01 "likely" "pelagic"
"Appendicularia" 411.91 "likely" "pelagic"
"Appendicularia" 411.96 "likely" "pelagic"
"Appendicularia" 410.2 "likely" "pelagic"
"Appendicularia" 410.01 "likely" "pelagic"
"Appendicularia" 411.75 "likely" "pelagic"
"Appendicularia" 410.64 "likely" "pelagic"
"Appendicularia" 410.83 "likely" "pelagic"
"Appendicularia" 410.64 "likely" "pelagic"
"Appendicularia" 399.92 "likely" "pelagic"
"Appendicularia" 399.33 "likely" "pelagic"
"Appendicularia" 397.77 "likely" "pelagic"
"Appendicularia" 395.78 "likely" "pelagic"
"Appendicularia" 392.66 "likely" "pelagic"
"Appendicularia" 391.9 "likely" "pelagic"
"Appendicularia" 390.03 "likely" "pelagic"
"Appendicularia" 385.33 "likely" "pelagic"
"Appendicularia" 384.82 "likely" "pelagic"
"Appendicularia" 380.99 "likely" "pelagic"
"Appendicularia" 379.69 "likely" "pelagic"
"Appendicularia" 378.44 "likely" "pelagic"
"Appendicularia" 374.59 "likely" "pelagic"
"Appendicularia" 372.66 "likely" "pelagic"
"Appendicularia" 371.66 "likely" "pelagic"
"Appendicularia" 370.89 "likely" "pelagic"
"Appendicularia" 365.17 "likely" "pelagic"
"Appendicularia" 365.11 "likely" "pelagic"
"Appendicularia" 362.21 "likely" "pelagic"
"Appendicularia" 359.61 "likely" "pelagic"
"Appendicularia" 358.77 "likely" "pelagic"
"Appendicularia" 348.25 "likely" "pelagic"
"Appendicularia" 348.35 "likely" "pelagic"
"Appendicularia" 348.64 "likely" "pelagic"
"Appendicularia" 348.51 "likely" "pelagic"
"Appendicularia" 343.5 "likely" "pelagic"
"Appendicularia" 341.44 "likely" "pelagic"
"Appendicularia" 338.42 "likely" "pelagic"
"Appendicularia" 337.93 "likely" "pelagic"
"Appendicularia" 337.67 "likely" "pelagic"
"Appendicularia" 335.44 "likely" "pelagic"
"Appendicularia" 337.06 "likely" "pelagic"
"Appendicularia" 339.79 "likely" "pelagic"
"Appendicularia" 337.14 "likely" "pelagic"
"Appendicularia" 337.04 "likely" "pelagic"
"Appendicularia" 337.18 "likely" "pelagic"
"Appendicularia" 335.94 "likely" "pelagic"
"Appendicularia" 335.83 "likely" "pelagic"
"Appendicularia" 337.03 "likely" "pelagic"
"Appendicularia" 337.89 "likely" "pelagic"
"Appendicularia" 337.89 "likely" "pelagic"
"Appendicularia" 343.27 "likely" "pelagic"
"Appendicularia" 343.92 "likely" "pelagic"
"Appendicularia" 345.58 "likely" "pelagic"
"Appendicularia" 345.61 "likely" "pelagic"
"Appendicularia" 345.7 "likely" "pelagic"
"Appendicularia" 346.14 "likely" "pelagic"
"Appendicularia" 346.39 "likely" "pelagic"
"Appendicularia" 346.57 "likely" "pelagic"
"Appendicularia" 343.17 "likely" "pelagic"
"Appendicularia" 335.42 "likely" "pelagic"
"Appendicularia" 334.22 "likely" "pelagic"
"Appendicularia" 331.19 "likely" "pelagic"
"Appendicularia" 323.02 "likely" "pelagic"
"Appendicularia" 321.01 "likely" "pelagic"
"Appendicularia" 320.41 "likely" "pelagic"
"Appendicularia" 320.14 "likely" "pelagic"
"Appendicularia" 322.55 "likely" "pelagic"
"Appendicularia" 318.32 "likely" "pelagic"
"Appendicularia" 313.44 "likely" "pelagic"
"Appendicularia" 313.49 "likely" "pelagic"
"Appendicularia" 313.25 "likely" "pelagic"
"Appendicularia" 313.47 "likely" "pelagic"
"Appendicularia" 308.37 "likely" "pelagic"
"Appendicularia" 307.79 "likely" "pelagic"
"Appendicularia" 306.06 "likely" "pelagic"
"Appendicularia" 300.43 "likely" "pelagic"
"Appendicularia" 258.24 "likely" "pelagic"
"Appendicularia" 257.96 "likely" "pelagic"
"Appendicularia" 257.66 "likely" "pelagic"
"Appendicularia" 255.68 "likely" "pelagic"
"Appendicularia" 255.3 "likely" "pelagic"
"Appendicularia" 250.87 "likely" "pelagic"
"Appendicularia" 251 "likely" "pelagic"
"Appendicularia" 252.32 "likely" "pelagic"
"Appendicularia" 253.46 "likely" "pelagic"
"Appendicularia" 233 "likely" "pelagic"
"Appendicularia" 214.56 "likely" "pelagic"
"Hydromedusae" 416.7 "bioluminescent" "pelagic"
"Hydromedusae" 383.55 "bioluminescent" "pelagic"
"Hydromedusae" 313.57 "bioluminescent" "pelagic"
"Scyphozoa" 337.99 "bioluminescent" "pelagic"
"Appendicularia" 346.28 "unlikely" "pelagic"
"Appendicularia" 338.35 "unlikely" "pelagic"
"Ctenophora" 460.96 "bioluminescent" "pelagic"
"Ctenophora" 412.4 "bioluminescent" "pelagic"
"Ctenophora" 359.58 "bioluminescent" "pelagic"
"Ctenophora" 345.43 "bioluminescent" "pelagic"
"Ctenophora" 315.32 "bioluminescent" "pelagic"
"Ctenophora" 42.07 "bioluminescent" "pelagic"
"Ctenophora" 47.46 "bioluminescent" "pelagic"
"Ctenophora" 50.29 "bioluminescent" "pelagic"
"Ctenophora" 98.86 "bioluminescent" "pelagic"
"Ctenophora" 116.24 "bioluminescent" "pelagic"
"Ctenophora" 121.33 "bioluminescent" "pelagic"
"Ctenophora" 125.64 "bioluminescent" "pelagic"
"Ctenophora" 134.05 "bioluminescent" "pelagic"
"Ctenophora" 139.52 "bioluminescent" "pelagic"
"Ctenophora" 216.57 "bioluminescent" "pelagic"
"Ctenophora" 367 "bioluminescent" "pelagic"
"Ctenophora" 455.41 "bioluminescent" "pelagic"
"Ctenophora" 458.41 "bioluminescent" "pelagic"
"Ctenophora" 464.21 "bioluminescent" "pelagic"
"Ctenophora" 486.71 "bioluminescent" "pelagic"
"Ctenophora" 491.89 "bioluminescent" "pelagic"
"Ctenophora" 494.04 "bioluminescent" "pelagic"
"Ctenophora" 495.2 "bioluminescent" "pelagic"
"Ctenophora" 492.79 "bioluminescent" "pelagic"
"Ctenophora" 500.86 "bioluminescent" "pelagic"
"Ctenophora" 512.03 "bioluminescent" "pelagic"
"Ctenophora" 514.37 "bioluminescent" "pelagic"
"Ctenophora" 520.4 "bioluminescent" "pelagic"
"Ctenophora" 518.82 "bioluminescent" "pelagic"
"Ctenophora" 517.44 "bioluminescent" "pelagic"
"Ctenophora" 518.24 "bioluminescent" "pelagic"
"Ctenophora" 512.9 "bioluminescent" "pelagic"
"Ctenophora" 513.32 "bioluminescent" "pelagic"
"Ctenophora" 514.32 "bioluminescent" "pelagic"
"Ctenophora" 520.86 "bioluminescent" "pelagic"
"Ctenophora" 518.43 "bioluminescent" "pelagic"
"Ctenophora" 520.18 "bioluminescent" "pelagic"
"Ctenophora" 521.41 "bioluminescent" "pelagic"
"Ctenophora" 521.57 "bioluminescent" "pelagic"
"Ctenophora" 527.89 "bioluminescent" "pelagic"
"Ctenophora" 524.92 "bioluminescent" "pelagic"
"Ctenophora" 525.42 "bioluminescent" "pelagic"
"Ctenophora" 526.2 "bioluminescent" "pelagic"
"Ctenophora" 525.39 "bioluminescent" "pelagic"
"Ctenophora" 524.76 "bioluminescent" "pelagic"
"Ctenophora" 523.56 "bioluminescent" "pelagic"
"Ctenophora" 520.37 "bioluminescent" "pelagic"
"Ctenophora" 519.5 "bioluminescent" "pelagic"
"Ctenophora" 517.79 "bioluminescent" "pelagic"
"Ctenophora" 507.45 "bioluminescent" "pelagic"
"Ctenophora" 507.73 "bioluminescent" "pelagic"
"Ctenophora" 508.22 "bioluminescent" "pelagic"
"Ctenophora" 508.69 "bioluminescent" "pelagic"
"Ctenophora" 509.2 "bioluminescent" "pelagic"
"Ctenophora" 508.64 "bioluminescent" "pelagic"
"Ctenophora" 507.2 "bioluminescent" "pelagic"
"Ctenophora" 509.43 "bioluminescent" "pelagic"
"Ctenophora" 510.85 "bioluminescent" "pelagic"
"Ctenophora" 507.43 "bioluminescent" "pelagic"
"Ctenophora" 505.85 "bioluminescent" "pelagic"
"Ctenophora" 504.25 "bioluminescent" "pelagic"
"Ctenophora" 503.06 "bioluminescent" "pelagic"
"Ctenophora" 502.56 "bioluminescent" "pelagic"
"Ctenophora" 502.13 "bioluminescent" "pelagic"
"Ctenophora" 500.68 "bioluminescent" "pelagic"
"Ctenophora" 498.13 "bioluminescent" "pelagic"
"Ctenophora" 495.49 "bioluminescent" "pelagic"
"Ctenophora" 492.49 "bioluminescent" "pelagic"
"Ctenophora" 487.72 "bioluminescent" "pelagic"
"Ctenophora" 486.7 "bioluminescent" "pelagic"
"Ctenophora" 485.06 "bioluminescent" "pelagic"
"Ctenophora" 482.53 "bioluminescent" "pelagic"
"Ctenophora" 480.25 "bioluminescent" "pelagic"
"Ctenophora" 478.35 "bioluminescent" "pelagic"
"Ctenophora" 477.1 "bioluminescent" "pelagic"
"Ctenophora" 476.42 "bioluminescent" "pelagic"
"Ctenophora" 474.83 "bioluminescent" "pelagic"
"Ctenophora" 474.38 "bioluminescent" "pelagic"
"Ctenophora" 472.4 "bioluminescent" "pelagic"
"Ctenophora" 471.03 "bioluminescent" "pelagic"
"Ctenophora" 466.32 "bioluminescent" "pelagic"
"Ctenophora" 465.74 "bioluminescent" "pelagic"
"Ctenophora" 462.98 "bioluminescent" "pelagic"
"Ctenophora" 461.11 "bioluminescent" "pelagic"
"Ctenophora" 460.73 "bioluminescent" "pelagic"
"Ctenophora" 461.82 "bioluminescent" "pelagic"
"Ctenophora" 461.92 "bioluminescent" "pelagic"
"Ctenophora" 462.71 "bioluminescent" "pelagic"
"Ctenophora" 463.18 "bioluminescent" "pelagic"
"Ctenophora" 464.18 "bioluminescent" "pelagic"
"Ctenophora" 465.99 "bioluminescent" "pelagic"
"Ctenophora" 467.01 "bioluminescent" "pelagic"
"Ctenophora" 467.48 "bioluminescent" "pelagic"
"Ctenophora" 468.15 "bioluminescent" "pelagic"
"Ctenophora" 467.09 "bioluminescent" "pelagic"
"Ctenophora" 465.35 "bioluminescent" "pelagic"
"Ctenophora" 464.14 "bioluminescent" "pelagic"
"Ctenophora" 463.83 "bioluminescent" "pelagic"
"Ctenophora" 463.92 "bioluminescent" "pelagic"
"Ctenophora" 463.97 "bioluminescent" "pelagic"
"Ctenophora" 463.88 "bioluminescent" "pelagic"
"Ctenophora" 463.78 "bioluminescent" "pelagic"
"Ctenophora" 463.78 "bioluminescent" "pelagic"
"Ctenophora" 463.78 "bioluminescent" "pelagic"
"Ctenophora" 463.34 "bioluminescent" "pelagic"
"Ctenophora" 462.37 "bioluminescent" "pelagic"
"Ctenophora" 461.51 "bioluminescent" "pelagic"
"Ctenophora" 461.11 "bioluminescent" "pelagic"
"Ctenophora" 460.34 "bioluminescent" "pelagic"
"Ctenophora" 459.47 "bioluminescent" "pelagic"
"Ctenophora" 459.33 "bioluminescent" "pelagic"
"Ctenophora" 458.83 "bioluminescent" "pelagic"
"Ctenophora" 458.93 "bioluminescent" "pelagic"
"Ctenophora" 458.97 "bioluminescent" "pelagic"
"Ctenophora" 458.86 "bioluminescent" "pelagic"
"Ctenophora" 458.72 "bioluminescent" "pelagic"
"Ctenophora" 458.76 "bioluminescent" "pelagic"
"Ctenophora" 458.81 "bioluminescent" "pelagic"
"Ctenophora" 459.07 "bioluminescent" "pelagic"
"Ctenophora" 444.99 "bioluminescent" "pelagic"
"Ctenophora" 446.04 "bioluminescent" "pelagic"
"Ctenophora" 442.99 "bioluminescent" "pelagic"
"Ctenophora" 442.41 "bioluminescent" "pelagic"
"Ctenophora" 441.73 "bioluminescent" "pelagic"
"Ctenophora" 439.65 "bioluminescent" "pelagic"
"Ctenophora" 439.02 "bioluminescent" "pelagic"
"Ctenophora" 438.92 "bioluminescent" "pelagic"
"Ctenophora" 439.35 "bioluminescent" "pelagic"
"Ctenophora" 439.95 "bioluminescent" "pelagic"
"Ctenophora" 441.15 "bioluminescent" "pelagic"
"Ctenophora" 441.78 "bioluminescent" "pelagic"
"Ctenophora" 441.82 "bioluminescent" "pelagic"
"Ctenophora" 442.45 "bioluminescent" "pelagic"
"Ctenophora" 442.45 "bioluminescent" "pelagic"
"Ctenophora" 442.36 "bioluminescent" "pelagic"
"Ctenophora" 441.39 "bioluminescent" "pelagic"
"Ctenophora" 441.39 "bioluminescent" "pelagic"
"Ctenophora" 440.52 "bioluminescent" "pelagic"
"Ctenophora" 440.37 "bioluminescent" "pelagic"
"Ctenophora" 441.52 "bioluminescent" "pelagic"
"Ctenophora" 441.32 "bioluminescent" "pelagic"
"Ctenophora" 441.24 "bioluminescent" "pelagic"
"Ctenophora" 441.18 "bioluminescent" "pelagic"
"Ctenophora" 441.18 "bioluminescent" "pelagic"
"Ctenophora" 441.13 "bioluminescent" "pelagic"
"Ctenophora" 441.03 "bioluminescent" "pelagic"
"Ctenophora" 437.6 "bioluminescent" "pelagic"
"Ctenophora" 434.94 "bioluminescent" "pelagic"
"Ctenophora" 433.34 "bioluminescent" "pelagic"
"Ctenophora" 433.39 "bioluminescent" "pelagic"
"Ctenophora" 430.9 "bioluminescent" "pelagic"
"Ctenophora" 427.19 "bioluminescent" "pelagic"
"Ctenophora" 420.39 "bioluminescent" "pelagic"
"Ctenophora" 416.4 "bioluminescent" "pelagic"
"Ctenophora" 414.56 "bioluminescent" "pelagic"
"Ctenophora" 412.41 "bioluminescent" "pelagic"
"Ctenophora" 411.85 "bioluminescent" "pelagic"
"Ctenophora" 411.7 "bioluminescent" "pelagic"
"Ctenophora" 410.83 "bioluminescent" "pelagic"
"Ctenophora" 410.64 "bioluminescent" "pelagic"
"Ctenophora" 410.62 "bioluminescent" "pelagic"
"Ctenophora" 401.26 "bioluminescent" "pelagic"
"Ctenophora" 388.73 "bioluminescent" "pelagic"
"Ctenophora" 386.75 "bioluminescent" "pelagic"
"Ctenophora" 385.52 "bioluminescent" "pelagic"
"Ctenophora" 384.24 "bioluminescent" "pelagic"
"Ctenophora" 382.74 "bioluminescent" "pelagic"
"Ctenophora" 374.83 "bioluminescent" "pelagic"
"Ctenophora" 371.17 "bioluminescent" "pelagic"
"Ctenophora" 365.15 "bioluminescent" "pelagic"
"Ctenophora" 357.71 "bioluminescent" "pelagic"
"Ctenophora" 349.01 "bioluminescent" "pelagic"
"Ctenophora" 348.51 "bioluminescent" "pelagic"
"Ctenophora" 337.58 "bioluminescent" "pelagic"
"Ctenophora" 337.53 "bioluminescent" "pelagic"
"Ctenophora" 337 "bioluminescent" "pelagic"
"Ctenophora" 336.5 "bioluminescent" "pelagic"
"Ctenophora" 336.55 "bioluminescent" "pelagic"
"Ctenophora" 337.37 "bioluminescent" "pelagic"
"Ctenophora" 337.89 "bioluminescent" "pelagic"
"Ctenophora" 337.51 "bioluminescent" "pelagic"
"Ctenophora" 337.84 "bioluminescent" "pelagic"
"Ctenophora" 338.04 "bioluminescent" "pelagic"
"Ctenophora" 336.02 "bioluminescent" "pelagic"
"Ctenophora" 336.07 "bioluminescent" "pelagic"
"Ctenophora" 339.47 "bioluminescent" "pelagic"
"Ctenophora" 345.08 "bioluminescent" "pelagic"
"Ctenophora" 345.61 "bioluminescent" "pelagic"
"Ctenophora" 345.62 "bioluminescent" "pelagic"
"Ctenophora" 345.67 "bioluminescent" "pelagic"
"Ctenophora" 345 "bioluminescent" "pelagic"
"Ctenophora" 336.98 "bioluminescent" "pelagic"
"Ctenophora" 322.54 "bioluminescent" "pelagic"
"Ctenophora" 321.1 "bioluminescent" "pelagic"
"Ctenophora" 318.68 "bioluminescent" "pelagic"
"Ctenophora" 321.35 "bioluminescent" "pelagic"
"Ctenophora" 317.93 "bioluminescent" "pelagic"
"Ctenophora" 316.2 "bioluminescent" "pelagic"
"Ctenophora" 309.01 "bioluminescent" "pelagic"
"Ctenophora" 305.43 "bioluminescent" "pelagic"
"Ctenophora" 275.93 "bioluminescent" "pelagic"
"Ctenophora" 259.02 "bioluminescent" "pelagic"
"Ctenophora" 258.19 "bioluminescent" "pelagic"
"Ctenophora" 253.88 "bioluminescent" "pelagic"
"Ctenophora" 251.49 "bioluminescent" "pelagic"
"Ctenophora" 146.54 "bioluminescent" "pelagic"
"Ctenophora" 133.93 "bioluminescent" "pelagic"
"Ctenophora" 123.17 "bioluminescent" "pelagic"
"Ctenophora" 84.29 "bioluminescent" "pelagic"
"Ctenophora" 83.82 "bioluminescent" "pelagic"
"Ctenophora" 72.83 "bioluminescent" "pelagic"
"Ctenophora" 50.85 "bioluminescent" "pelagic"
"Ctenophora" 29.98 "bioluminescent" "pelagic"
"Ctenophora" 26.93 "bioluminescent" "pelagic"
"Ctenophora" 23.96 "bioluminescent" "pelagic"
"Ctenophora" 18.52 "bioluminescent" "pelagic"
"Ctenophora" 15.98 "bioluminescent" "pelagic"
"Ctenophora" 16.34 "bioluminescent" "pelagic"
"Ctenophora" 12.89 "bioluminescent" "pelagic"
"Ctenophora" 11.86 "bioluminescent" "pelagic"
"Ctenophora" 12.01 "bioluminescent" "pelagic"
"Ctenophora" 12.02 "bioluminescent" "pelagic"
"Ctenophora" 2.24 "bioluminescent" "pelagic"
"Ctenophora" 139.7 "bioluminescent" "pelagic"
"Ctenophora" 149.15 "bioluminescent" "pelagic"
"Ctenophora" 152.1 "bioluminescent" "pelagic"
"Ctenophora" 159.16 "bioluminescent" "pelagic"
"Ctenophora" 183.53 "bioluminescent" "pelagic"
"Ctenophora" 207.66 "bioluminescent" "pelagic"
"Ctenophora" 238.36 "bioluminescent" "pelagic"
"Ctenophora" 407.33 "bioluminescent" "pelagic"
"Ctenophora" 513.09 "bioluminescent" "pelagic"
"Ctenophora" 523.17 "bioluminescent" "pelagic"
"Ctenophora" 517.04 "bioluminescent" "pelagic"
"Ctenophora" 465.77 "bioluminescent" "pelagic"
"Ctenophora" 461.16 "bioluminescent" "pelagic"
"Ctenophora" 420.46 "bioluminescent" "pelagic"
"Ctenophora" 391.24 "bioluminescent" "pelagic"
"Ctenophora" 348.43 "bioluminescent" "pelagic"
"Ctenophora" 337.27 "bioluminescent" "pelagic"
"Ctenophora" 336.5 "bioluminescent" "pelagic"
"Ctenophora" 346.39 "bioluminescent" "pelagic"
"Ctenophora" 307.11 "bioluminescent" "pelagic"
"Ctenophora" 254.28 "bioluminescent" "pelagic"
"Ctenophora" 231.02 "bioluminescent" "pelagic"
"Chaetognatha" 524.29 "bioluminescent" "pelagic"
"Chaetognatha" 525.21 "bioluminescent" "pelagic"
"Chaetognatha" 460.25 "bioluminescent" "pelagic"
"Chaetognatha" 410.67 "bioluminescent" "pelagic"
"Siphonophora" 269.03 "bioluminescent" "pelagic"
"Siphonophora" 282.07 "bioluminescent" "pelagic"
"Siphonophora" 440.87 "bioluminescent" "pelagic"
"Siphonophora" 441.1 "bioluminescent" "pelagic"
"Siphonophora" 418.1 "bioluminescent" "pelagic"
"Siphonophora" 348.57 "bioluminescent" "pelagic"
"Siphonophora" 336.28 "bioluminescent" "pelagic"
"Chaetognatha" 248.71 "unlikely" "pelagic"
"Chaetognatha" 283.13 "unlikely" "pelagic"
"Chaetognatha" 281.82 "unlikely" "pelagic"
"Chaetognatha" 283.42 "unlikely" "pelagic"
"Chaetognatha" 283.26 "unlikely" "pelagic"
"Chaetognatha" 283.18 "unlikely" "pelagic"
"Chaetognatha" 283.54 "unlikely" "pelagic"
"Chaetognatha" 284.12 "unlikely" "pelagic"
"Chaetognatha" 284.1 "unlikely" "pelagic"
"Chaetognatha" 283.67 "unlikely" "pelagic"
"Chaetognatha" 283.26 "unlikely" "pelagic"
"Chaetognatha" 296.27 "unlikely" "pelagic"
"Chaetognatha" 351.32 "unlikely" "pelagic"
"Chaetognatha" 517.1 "unlikely" "pelagic"
"Chaetognatha" 519.85 "unlikely" "pelagic"
"Chaetognatha" 525.3 "unlikely" "pelagic"
"Chaetognatha" 525.66 "unlikely" "pelagic"
"Chaetognatha" 520.73 "unlikely" "pelagic"
"Chaetognatha" 508.71 "unlikely" "pelagic"
"Chaetognatha" 508.31 "unlikely" "pelagic"
"Chaetognatha" 506.9 "unlikely" "pelagic"
"Chaetognatha" 497.54 "unlikely" "pelagic"
"Chaetognatha" 472.05 "unlikely" "pelagic"
"Chaetognatha" 463.83 "unlikely" "pelagic"
"Chaetognatha" 460.77 "unlikely" "pelagic"
"Chaetognatha" 463.23 "unlikely" "pelagic"
"Chaetognatha" 467.65 "unlikely" "pelagic"
"Chaetognatha" 463.94 "unlikely" "pelagic"
"Chaetognatha" 444.94 "unlikely" "pelagic"
"Chaetognatha" 441.78 "unlikely" "pelagic"
"Chaetognatha" 442.5 "unlikely" "pelagic"
"Chaetognatha" 440.82 "unlikely" "pelagic"
"Chaetognatha" 440.45 "unlikely" "pelagic"
"Chaetognatha" 434.31 "unlikely" "pelagic"
"Chaetognatha" 420.81 "unlikely" "pelagic"
"Chaetognatha" 420.15 "unlikely" "pelagic"
"Chaetognatha" 417.15 "unlikely" "pelagic"
"Chaetognatha" 416.53 "unlikely" "pelagic"
"Chaetognatha" 416.51 "unlikely" "pelagic"
"Chaetognatha" 416.75 "unlikely" "pelagic"
"Chaetognatha" 416.98 "unlikely" "pelagic"
"Chaetognatha" 414.75 "unlikely" "pelagic"
"Chaetognatha" 412.32 "unlikely" "pelagic"
"Chaetognatha" 412.04 "unlikely" "pelagic"
"Chaetognatha" 411.91 "unlikely" "pelagic"
"Chaetognatha" 411.85 "unlikely" "pelagic"
"Chaetognatha" 411.85 "unlikely" "pelagic"
"Chaetognatha" 410.59 "unlikely" "pelagic"
"Chaetognatha" 410.62 "unlikely" "pelagic"
"Chaetognatha" 409.94 "unlikely" "pelagic"
"Chaetognatha" 404.99 "unlikely" "pelagic"
"Chaetognatha" 402.18 "unlikely" "pelagic"
"Chaetognatha" 402.08 "unlikely" "pelagic"
"Chaetognatha" 397.21 "unlikely" "pelagic"
"Chaetognatha" 392.85 "unlikely" "pelagic"
"Chaetognatha" 375.36 "unlikely" "pelagic"
"Chaetognatha" 372.32 "unlikely" "pelagic"
"Chaetognatha" 371.41 "unlikely" "pelagic"
"Chaetognatha" 368.85 "unlikely" "pelagic"
"Chaetognatha" 365.73 "unlikely" "pelagic"
"Chaetognatha" 359.51 "unlikely" "pelagic"
"Chaetognatha" 353.04 "unlikely" "pelagic"
"Chaetognatha" 349.94 "unlikely" "pelagic"
"Chaetognatha" 348.32 "unlikely" "pelagic"
"Chaetognatha" 348.51 "unlikely" "pelagic"
"Chaetognatha" 347.29 "unlikely" "pelagic"
"Chaetognatha" 344.48 "unlikely" "pelagic"
"Chaetognatha" 342.73 "unlikely" "pelagic"
"Chaetognatha" 338.39 "unlikely" "pelagic"
"Chaetognatha" 338.45 "unlikely" "pelagic"
"Chaetognatha" 335.83 "unlikely" "pelagic"
"Chaetognatha" 335.67 "unlikely" "pelagic"
"Chaetognatha" 338.89 "unlikely" "pelagic"
"Chaetognatha" 338.25 "unlikely" "pelagic"
"Chaetognatha" 337.09 "unlikely" "pelagic"
"Chaetognatha" 337.09 "unlikely" "pelagic"
"Chaetognatha" 335.87 "unlikely" "pelagic"
"Chaetognatha" 337.7 "unlikely" "pelagic"
"Chaetognatha" 337.75 "unlikely" "pelagic"
"Chaetognatha" 337.99 "unlikely" "pelagic"
"Chaetognatha" 336.1 "unlikely" "pelagic"
"Chaetognatha" 336.09 "unlikely" "pelagic"
"Chaetognatha" 339.45 "unlikely" "pelagic"
"Chaetognatha" 345.22 "unlikely" "pelagic"
"Chaetognatha" 345.61 "unlikely" "pelagic"
"Chaetognatha" 345.61 "unlikely" "pelagic"
"Chaetognatha" 345.7 "unlikely" "pelagic"
"Chaetognatha" 345.86 "unlikely" "pelagic"
"Chaetognatha" 346.2 "unlikely" "pelagic"
"Chaetognatha" 345.41 "unlikely" "pelagic"
"Chaetognatha" 345.62 "unlikely" "pelagic"
"Chaetognatha" 342.02 "unlikely" "pelagic"
"Chaetognatha" 337.29 "unlikely" "pelagic"
"Chaetognatha" 332.06 "unlikely" "pelagic"
"Chaetognatha" 330.86 "unlikely" "pelagic"
"Chaetognatha" 323.47 "unlikely" "pelagic"
"Chaetognatha" 323.45 "unlikely" "pelagic"
"Chaetognatha" 323.36 "unlikely" "pelagic"
"Chaetognatha" 323.5 "unlikely" "pelagic"
"Chaetognatha" 321.97 "unlikely" "pelagic"
"Chaetognatha" 320.6 "unlikely" "pelagic"
"Chaetognatha" 320.12 "unlikely" "pelagic"
"Chaetognatha" 319.55 "unlikely" "pelagic"
"Chaetognatha" 322.28 "unlikely" "pelagic"
"Chaetognatha" 320.3 "unlikely" "pelagic"
"Chaetognatha" 320.15 "unlikely" "pelagic"
"Chaetognatha" 318.46 "unlikely" "pelagic"
"Chaetognatha" 317.88 "unlikely" "pelagic"
"Chaetognatha" 316.98 "unlikely" "pelagic"
"Chaetognatha" 315.71 "unlikely" "pelagic"
"Chaetognatha" 313.96 "unlikely" "pelagic"
"Chaetognatha" 313.2 "unlikely" "pelagic"
"Chaetognatha" 313.34 "unlikely" "pelagic"
"Chaetognatha" 313.63 "unlikely" "pelagic"
"Chaetognatha" 313.58 "unlikely" "pelagic"
"Chaetognatha" 313.39 "unlikely" "pelagic"
"Chaetognatha" 311.78 "unlikely" "pelagic"
"Chaetognatha" 310.11 "unlikely" "pelagic"
"Chaetognatha" 308.66 "unlikely" "pelagic"
"Chaetognatha" 308.33 "unlikely" "pelagic"
"Chaetognatha" 308.22 "unlikely" "pelagic"
"Chaetognatha" 304.76 "unlikely" "pelagic"
"Chaetognatha" 304.08 "unlikely" "pelagic"
"Chaetognatha" 301.88 "unlikely" "pelagic"
"Chaetognatha" 300.29 "unlikely" "pelagic"
"Chaetognatha" 298 "unlikely" "pelagic"
"Chaetognatha" 292.86 "unlikely" "pelagic"
"Chaetognatha" 291.52 "unlikely" "pelagic"
"Chaetognatha" 287.09 "unlikely" "pelagic"
"Chaetognatha" 281.65 "unlikely" "pelagic"
"Chaetognatha" 276.36 "unlikely" "pelagic"
"Chaetognatha" 270.81 "unlikely" "pelagic"
"Chaetognatha" 269.39 "unlikely" "pelagic"
"Chaetognatha" 258.74 "unlikely" "pelagic"
"Chaetognatha" 257.98 "unlikely" "pelagic"
"Chaetognatha" 257.57 "unlikely" "pelagic"
"Chaetognatha" 256.94 "unlikely" "pelagic"
"Chaetognatha" 255.35 "unlikely" "pelagic"
"Chaetognatha" 253.72 "unlikely" "pelagic"
"Chaetognatha" 253.17 "unlikely" "pelagic"
"Chaetognatha" 249.65 "unlikely" "pelagic"
"Chaetognatha" 250.73 "unlikely" "pelagic"
"Chaetognatha" 251.39 "unlikely" "pelagic"
"Chaetognatha" 252.73 "unlikely" "pelagic"
"Chaetognatha" 247.05 "unlikely" "pelagic"
"Chaetognatha" 243.59 "unlikely" "pelagic"
"Chaetognatha" 240.5 "unlikely" "pelagic"
"Chaetognatha" 99.93 "unlikely" "pelagic"
"Siphonophora" 204.92 "bioluminescent" "pelagic"
"Siphonophora" 282.45 "bioluminescent" "pelagic"
"Siphonophora" 299.73 "bioluminescent" "pelagic"
"Siphonophora" 336.58 "bioluminescent" "pelagic"
"Siphonophora" 336.31 "bioluminescent" "pelagic"
"Siphonophora" 336.5 "bioluminescent" "pelagic"
"Siphonophora" 337.56 "bioluminescent" "pelagic"
"Siphonophora" 332.59 "bioluminescent" "pelagic"
"Siphonophora" 314.64 "bioluminescent" "pelagic"
"Siphonophora" 311.83 "bioluminescent" "pelagic"
"Siphonophora" 309.63 "bioluminescent" "pelagic"
"Siphonophora" 299.87 "bioluminescent" "pelagic"
"Pteropoda" 485.98 "non-bioluminescent" "pelagic"
"Hydromedusae" 453.62 "bioluminescent" "pelagic"
"Hydromedusae" 339.8 "bioluminescent" "pelagic"
"Siphonophora" 441.32 "bioluminescent" "pelagic"
"Siphonophora" 359.7 "bioluminescent" "pelagic"
"Siphonophora" 313.14 "bioluminescent" "pelagic"
"Siphonophora" 412.64 "bioluminescent" "pelagic"
"Hydromedusae" 411.17 "bioluminescent" "pelagic"
"Crustacea" 511.88 "undefined" "pelagic"
"Crustacea" 508.6 "undefined" "pelagic"
"Crustacea" 441.37 "undefined" "pelagic"
"Crustacea" 321.58 "undefined" "pelagic"
"Crustacea" 307.82 "undefined" "pelagic"
"Crustacea" 255.92 "undefined" "pelagic"
"Crustacea" 133.32 "undefined" "pelagic"
"Ctenophora" 195.84 "likely" "pelagic"
"Ctenophora" 214.84 "likely" "pelagic"
"Ctenophora" 414.74 "likely" "pelagic"
"Ctenophora" 252.14 "likely" "pelagic"
"Ctenophora" 236.97 "likely" "pelagic"
"Ctenophora" 227.97 "likely" "pelagic"
"Ctenophora" 154.61 "likely" "pelagic"
"Ctenophora" 128.67 "likely" "pelagic"
"Ctenophora" 114.47 "likely" "pelagic"
"Hydromedusae" 485.05 "bioluminescent" "pelagic"
"Hydromedusae" 495.02 "bioluminescent" "pelagic"
"Hydromedusae" 519.11 "bioluminescent" "pelagic"
"Hydromedusae" 519.29 "bioluminescent" "pelagic"
"Hydromedusae" 521.31 "bioluminescent" "pelagic"
"Hydromedusae" 522.38 "bioluminescent" "pelagic"
"Hydromedusae" 526.77 "bioluminescent" "pelagic"
"Hydromedusae" 518.68 "bioluminescent" "pelagic"
"Hydromedusae" 517.53 "bioluminescent" "pelagic"
"Hydromedusae" 507.93 "bioluminescent" "pelagic"
"Hydromedusae" 494.1 "bioluminescent" "pelagic"
"Hydromedusae" 477.05 "bioluminescent" "pelagic"
"Hydromedusae" 462.46 "bioluminescent" "pelagic"
"Hydromedusae" 463.09 "bioluminescent" "pelagic"
"Hydromedusae" 467.48 "bioluminescent" "pelagic"
"Hydromedusae" 459.21 "bioluminescent" "pelagic"
"Hydromedusae" 441.98 "bioluminescent" "pelagic"
"Hydromedusae" 441.32 "bioluminescent" "pelagic"
"Hydromedusae" 433.39 "bioluminescent" "pelagic"
"Hydromedusae" 420.17 "bioluminescent" "pelagic"
"Hydromedusae" 420.41 "bioluminescent" "pelagic"
"Hydromedusae" 418.49 "bioluminescent" "pelagic"
"Hydromedusae" 399.72 "bioluminescent" "pelagic"
"Hydromedusae" 394.03 "bioluminescent" "pelagic"
"Hydromedusae" 348.61 "bioluminescent" "pelagic"
"Fishes" 529.7 "bioluminescent" "pelagic"
"Fishes" 461.16 "bioluminescent" "pelagic"
"Fishes" 414.51 "bioluminescent" "pelagic"
"Fishes" 361.69 "bioluminescent" "pelagic"
"Fishes" 319.9 "bioluminescent" "pelagic"
"Ctenophora" 144.92 "likely" "pelagic"
"Ctenophora" 182.7 "likely" "pelagic"
"Ctenophora" 206.74 "likely" "pelagic"
"Ctenophora" 228.46 "likely" "pelagic"
"Ctenophora" 256.93 "likely" "pelagic"
"Ctenophora" 263.52 "likely" "pelagic"
"Ctenophora" 285.82 "likely" "pelagic"
"Ctenophora" 424.5 "likely" "pelagic"
"Ctenophora" 448.66 "likely" "pelagic"
"Ctenophora" 518.13 "likely" "pelagic"
"Ctenophora" 521.12 "likely" "pelagic"
"Ctenophora" 523.26 "likely" "pelagic"
"Ctenophora" 495.28 "likely" "pelagic"
"Ctenophora" 465.92 "likely" "pelagic"
"Ctenophora" 452.17 "likely" "pelagic"
"Ctenophora" 442.31 "likely" "pelagic"
"Ctenophora" 441.52 "likely" "pelagic"
"Ctenophora" 440.08 "likely" "pelagic"
"Ctenophora" 392.25 "likely" "pelagic"
"Ctenophora" 377.09 "likely" "pelagic"
"Ctenophora" 354.53 "likely" "pelagic"
"Ctenophora" 348.62 "likely" "pelagic"
"Ctenophora" 345.61 "likely" "pelagic"
"Ctenophora" 343.66 "likely" "pelagic"
"Ctenophora" 313.54 "likely" "pelagic"
"Ctenophora" 248.01 "likely" "pelagic"
"Ctenophora" 148.28 "likely" "pelagic"
"Ctenophora" 134.61 "likely" "pelagic"
"Ctenophora" 107.42 "likely" "pelagic"
"Ctenophora" 93.07 "likely" "pelagic"
"Ctenophora" 88.71 "likely" "pelagic"
"Ctenophora" 83.82 "likely" "pelagic"
"Ctenophora" 40.45 "likely" "pelagic"
"Thaliacea" 495.65 "unlikely" "pelagic"
"Thaliacea" 377.35 "unlikely" "pelagic"
"Thaliacea" 372.91 "unlikely" "pelagic"
"Thaliacea" 337.75 "unlikely" "pelagic"
"Thaliacea" 279.52 "unlikely" "pelagic"
"Thaliacea" 223.18 "bioluminescent" "pelagic"
"Cephalopoda" 32.77 "non-bioluminescent" "pelagic"
"Hydromedusae" 510.76 "bioluminescent" "pelagic"
"Hydromedusae" 520.48 "bioluminescent" "pelagic"
"Hydromedusae" 520.18 "bioluminescent" "pelagic"
"Hydromedusae" 527.21 "bioluminescent" "pelagic"
"Hydromedusae" 528.68 "bioluminescent" "pelagic"
"Hydromedusae" 504.72 "bioluminescent" "pelagic"
"Hydromedusae" 466.86 "bioluminescent" "pelagic"
"Hydromedusae" 460.59 "bioluminescent" "pelagic"
"Hydromedusae" 462.77 "bioluminescent" "pelagic"
"Hydromedusae" 461.7 "bioluminescent" "pelagic"
"Hydromedusae" 458.83 "bioluminescent" "pelagic"
"Hydromedusae" 458.78 "bioluminescent" "pelagic"
"Hydromedusae" 448.97 "bioluminescent" "pelagic"
"Hydromedusae" 422.16 "bioluminescent" "pelagic"
"Hydromedusae" 420.31 "bioluminescent" "pelagic"
"Hydromedusae" 411.86 "bioluminescent" "pelagic"
"Hydromedusae" 393.88 "bioluminescent" "pelagic"
"Hydromedusae" 391.64 "bioluminescent" "pelagic"
"Hydromedusae" 380.33 "bioluminescent" "pelagic"
"Hydromedusae" 362.41 "bioluminescent" "pelagic"
"Hydromedusae" 360.09 "bioluminescent" "pelagic"
"Hydromedusae" 344.85 "bioluminescent" "pelagic"
"Hydromedusae" 337.67 "bioluminescent" "pelagic"
"Hydromedusae" 340.04 "bioluminescent" "pelagic"
"Hydromedusae" 339.23 "bioluminescent" "pelagic"
"Hydromedusae" 336.79 "bioluminescent" "pelagic"
"Hydromedusae" 337.12 "bioluminescent" "pelagic"
"Hydromedusae" 337.99 "bioluminescent" "pelagic"
"Hydromedusae" 341.29 "bioluminescent" "pelagic"
"Hydromedusae" 345.22 "bioluminescent" "pelagic"
"Hydromedusae" 345.61 "bioluminescent" "pelagic"
"Hydromedusae" 300.11 "bioluminescent" "pelagic"
"Hydromedusae" 299.43 "bioluminescent" "pelagic"
"Hydromedusae" 424.5 "bioluminescent" "pelagic"
"Hydromedusae" 420.26 "bioluminescent" "pelagic"
"Hydromedusae" 420.26 "bioluminescent" "pelagic"
"Hydromedusae" 420.1 "bioluminescent" "pelagic"
"Hydromedusae" 409.26 "bioluminescent" "pelagic"
"Hydromedusae" 411.03 "bioluminescent" "pelagic"
"Hydromedusae" 385.19 "bioluminescent" "pelagic"
"Hydromedusae" 369.75 "bioluminescent" "pelagic"
"Hydromedusae" 338.35 "bioluminescent" "pelagic"
"Hydromedusae" 337.59 "bioluminescent" "pelagic"
"Hydromedusae" 336.95 "bioluminescent" "pelagic"
"Hydromedusae" 338.05 "bioluminescent" "pelagic"
"Hydromedusae" 336.09 "bioluminescent" "pelagic"
"Hydromedusae" 345.61 "bioluminescent" "pelagic"
"Hydromedusae" 345.99 "bioluminescent" "pelagic"
"Hydromedusae" 323.36 "bioluminescent" "pelagic"
"Crustacea" 86.9 "bioluminescent" "pelagic"
"Crustacea" 97.51 "bioluminescent" "pelagic"
"Crustacea" 136.76 "bioluminescent" "pelagic"
"Crustacea" 283.82 "bioluminescent" "pelagic"
"Crustacea" 283.65 "bioluminescent" "pelagic"
"Crustacea" 283.59 "bioluminescent" "pelagic"
"Crustacea" 23.82 "bioluminescent" "pelagic"
"Crustacea" 11.45 "bioluminescent" "pelagic"
"Hydromedusae" 337.39 "bioluminescent" "pelagic"
"Hydromedusae" 271.08 "bioluminescent" "pelagic"
"Hydromedusae" 264.35 "bioluminescent" "pelagic"
"Ctenophora" 420.21 "bioluminescent" "pelagic"
"Ctenophora" 420.15 "bioluminescent" "pelagic"
"Ctenophora" 420.15 "bioluminescent" "pelagic"
"Ctenophora" 420 "bioluminescent" "pelagic"
"Ctenophora" 418.29 "bioluminescent" "pelagic"
"Ctenophora" 418.08 "bioluminescent" "pelagic"
"Ctenophora" 416.75 "bioluminescent" "pelagic"
"Ctenophora" 415.33 "bioluminescent" "pelagic"
"Ctenophora" 410.78 "bioluminescent" "pelagic"
"Ctenophora" 410.62 "bioluminescent" "pelagic"
"Ctenophora" 371.95 "bioluminescent" "pelagic"
"Ctenophora" 370.36 "bioluminescent" "pelagic"
"Ctenophora" 323.45 "bioluminescent" "pelagic"
"Crustacea" 159.81 "bioluminescent" "pelagic"
"Crustacea" 166 "bioluminescent" "pelagic"
"Crustacea" 183.53 "bioluminescent" "pelagic"
"Crustacea" 184.39 "bioluminescent" "pelagic"
"Crustacea" 186.77 "bioluminescent" "pelagic"
"Crustacea" 192.36 "bioluminescent" "pelagic"
"Crustacea" 196.72 "bioluminescent" "pelagic"
"Crustacea" 205.89 "bioluminescent" "pelagic"
"Crustacea" 207.66 "bioluminescent" "pelagic"
"Crustacea" 211.2 "bioluminescent" "pelagic"
"Crustacea" 214.84 "bioluminescent" "pelagic"
"Crustacea" 219.15 "bioluminescent" "pelagic"
"Crustacea" 229.36 "bioluminescent" "pelagic"
"Crustacea" 234.89 "bioluminescent" "pelagic"
"Crustacea" 238.93 "bioluminescent" "pelagic"
"Crustacea" 270.13 "bioluminescent" "pelagic"
"Crustacea" 301.56 "bioluminescent" "pelagic"
"Crustacea" 306.75 "bioluminescent" "pelagic"
"Crustacea" 311.4 "bioluminescent" "pelagic"
"Crustacea" 322.6 "bioluminescent" "pelagic"
"Crustacea" 324.71 "bioluminescent" "pelagic"
"Crustacea" 324.09 "bioluminescent" "pelagic"
"Crustacea" 354.7 "bioluminescent" "pelagic"
"Crustacea" 368.07 "bioluminescent" "pelagic"
"Crustacea" 374.96 "bioluminescent" "pelagic"
"Crustacea" 408.97 "bioluminescent" "pelagic"
"Crustacea" 491.45 "bioluminescent" "pelagic"
"Crustacea" 520.38 "bioluminescent" "pelagic"
"Crustacea" 318.65 "bioluminescent" "pelagic"
"Crustacea" 265.63 "bioluminescent" "pelagic"
"Crustacea" 264.5 "bioluminescent" "pelagic"
"Crustacea" 257.1 "bioluminescent" "pelagic"
"Crustacea" 255.29 "bioluminescent" "pelagic"
"Crustacea" 249.6 "bioluminescent" "pelagic"
"Crustacea" 250.85 "bioluminescent" "pelagic"
"Crustacea" 212.61 "bioluminescent" "pelagic"
"Crustacea" 202.9 "bioluminescent" "pelagic"
"Crustacea" 199.71 "bioluminescent" "pelagic"
"Crustacea" 159.59 "bioluminescent" "pelagic"
"Crustacea" 154.61 "bioluminescent" "pelagic"
"Crustacea" 124.69 "bioluminescent" "pelagic"
"Crustacea" 122.4 "bioluminescent" "pelagic"
"Crustacea" 110.26 "bioluminescent" "pelagic"
"Crustacea" 103.57 "bioluminescent" "pelagic"
"Crustacea" 95.23 "bioluminescent" "pelagic"
"Crustacea" 85.02 "bioluminescent" "pelagic"
"Crustacea" 73.66 "bioluminescent" "pelagic"
"Crustacea" 71.6 "bioluminescent" "pelagic"
"Crustacea" 67.72 "bioluminescent" "pelagic"
"Hydromedusae" 86.41 "bioluminescent" "pelagic"
"Hydromedusae" 94.79 "bioluminescent" "pelagic"
"Hydromedusae" 96.43 "bioluminescent" "pelagic"
"Hydromedusae" 101.16 "bioluminescent" "pelagic"
"Siphonophora" 253.33 "bioluminescent" "pelagic"
"Appendicularia" 402.04 "unlikely" "pelagic"
"Cephalopoda" 319.5 "bioluminescent" "pelagic"
"Cephalopoda" 285.51 "non-bioluminescent" "pelagic"
"Cephalopoda" 310.83 "non-bioluminescent" "pelagic"
"Cephalopoda" 321.7 "non-bioluminescent" "pelagic"
"Cephalopoda" 323.32 "non-bioluminescent" "pelagic"
"Cephalopoda" 332.41 "non-bioluminescent" "pelagic"
"Cephalopoda" 334.43 "non-bioluminescent" "pelagic"
"Cephalopoda" 356.9 "non-bioluminescent" "pelagic"
"Cephalopoda" 404.21 "non-bioluminescent" "pelagic"
"Cephalopoda" 409.84 "non-bioluminescent" "pelagic"
"Cephalopoda" 416.18 "non-bioluminescent" "pelagic"
"Cephalopoda" 419.75 "non-bioluminescent" "pelagic"
"Cephalopoda" 426.49 "non-bioluminescent" "pelagic"
"Cephalopoda" 441.27 "non-bioluminescent" "pelagic"
"Cephalopoda" 452.88 "non-bioluminescent" "pelagic"
"Cephalopoda" 463.03 "non-bioluminescent" "pelagic"
"Cephalopoda" 471.54 "non-bioluminescent" "pelagic"
"Cephalopoda" 485.05 "non-bioluminescent" "pelagic"
"Cephalopoda" 517.23 "non-bioluminescent" "pelagic"
"Cephalopoda" 445.45 "non-bioluminescent" "pelagic"
"Cephalopoda" 441.73 "non-bioluminescent" "pelagic"
"Cephalopoda" 339.89 "non-bioluminescent" "pelagic"
"Cephalopoda" 343.66 "non-bioluminescent" "pelagic"
"Cephalopoda" 345.17 "non-bioluminescent" "pelagic"
"Ctenophora" 283.58 "bioluminescent" "pelagic"
"Ctenophora" 416.7 "bioluminescent" "pelagic"
"Ctenophora" 322.82 "bioluminescent" "pelagic"
"Ctenophora" 285.1 "bioluminescent" "pelagic"
"Ctenophora" 282.06 "bioluminescent" "pelagic"
"Ctenophora" 254.28 "bioluminescent" "pelagic"
"Ctenophora" 227.16 "bioluminescent" "pelagic"
"Hydromedusae" 446.32 "bioluminescent" "pelagic"
"Hydromedusae" 411.9 "bioluminescent" "pelagic"
"Hydromedusae" 252.63 "bioluminescent" "pelagic"
"Rhizaria" 261.8 "non-bioluminescent" "pelagic"
"Rhizaria" 273.77 "non-bioluminescent" "pelagic"
"Rhizaria" 285.46 "non-bioluminescent" "pelagic"
"Rhizaria" 283.71 "non-bioluminescent" "pelagic"
"Rhizaria" 464.28 "non-bioluminescent" "pelagic"
"Rhizaria" 417.24 "non-bioluminescent" "pelagic"
"Rhizaria" 354.34 "non-bioluminescent" "pelagic"
"Rhizaria" 348.57 "non-bioluminescent" "pelagic"
"Rhizaria" 345.65 "non-bioluminescent" "pelagic"
"Rhizaria" 336.09 "non-bioluminescent" "pelagic"
"Rhizaria" 339.71 "non-bioluminescent" "pelagic"
"Rhizaria" 345.22 "non-bioluminescent" "pelagic"
"Rhizaria" 344.86 "non-bioluminescent" "pelagic"
"Rhizaria" 326.91 "non-bioluminescent" "pelagic"
"Rhizaria" 313.09 "non-bioluminescent" "pelagic"
"Rhizaria" 308.7 "non-bioluminescent" "pelagic"
"Rhizaria" 304.96 "non-bioluminescent" "pelagic"
"Rhizaria" 304.96 "non-bioluminescent" "pelagic"
"Rhizaria" 299.35 "non-bioluminescent" "pelagic"
"Rhizaria" 294.55 "non-bioluminescent" "pelagic"
"Rhizaria" 290.85 "non-bioluminescent" "pelagic"
"Rhizaria" 281.93 "non-bioluminescent" "pelagic"
"Rhizaria" 277.96 "non-bioluminescent" "pelagic"
"Rhizaria" 274.3 "non-bioluminescent" "pelagic"
"Rhizaria" 271.95 "non-bioluminescent" "pelagic"
"Rhizaria" 270.06 "non-bioluminescent" "pelagic"
"Rhizaria" 267.23 "non-bioluminescent" "pelagic"
"Rhizaria" 257.89 "non-bioluminescent" "pelagic"
"Rhizaria" 255.78 "non-bioluminescent" "pelagic"
"Rhizaria" 250.09 "non-bioluminescent" "pelagic"
"Rhizaria" 251.15 "non-bioluminescent" "pelagic"
"Rhizaria" 244.95 "non-bioluminescent" "pelagic"
"Ctenophora" 243.41 "non-bioluminescent" "pelagic"
"Ctenophora" 220.06 "non-bioluminescent" "pelagic"
"Ctenophora" 193.2 "non-bioluminescent" "pelagic"
"Hydromedusae" 410.59 "undefined" "Other substrates"
"Siphonophora" 283.07 "bioluminescent" "pelagic"
"Siphonophora" 307.75 "bioluminescent" "pelagic"
"Siphonophora" 255.43 "bioluminescent" "pelagic"
"Siphonophora" 250.82 "bioluminescent" "pelagic"
"Fishes" 336.62 "unlikely" "pelagic"
"Fishes" 465.69 "unlikely" "pelagic"
"Fishes" 364.62 "unlikely" "pelagic"
"Fishes" 335.09 "unlikely" "pelagic"
"Fishes" 337.39 "unlikely" "pelagic"
"Fishes" 312.98 "unlikely" "pelagic"
"Fishes" 181.39 "unlikely" "pelagic"
"Fishes" 156.27 "unlikely" "pelagic"
"Fishes" 136.53 "unlikely" "pelagic"
"Fishes" 37.73 "unlikely" "pelagic"
"Fishes" 30.59 "unlikely" "pelagic"
"Fishes" 25.26 "unlikely" "pelagic"
"Ctenophora" 39.64 "bioluminescent" "pelagic"
"Fishes" 521.23 "unlikely" "pelagic"
"Fishes" 519.77 "unlikely" "pelagic"
"Fishes" 520.2 "unlikely" "pelagic"
"Fishes" 524.92 "unlikely" "pelagic"
"Fishes" 527.99 "unlikely" "pelagic"
"Fishes" 529.36 "unlikely" "pelagic"
"Fishes" 526.7 "unlikely" "pelagic"
"Fishes" 527.31 "unlikely" "pelagic"
"Fishes" 508.91 "unlikely" "pelagic"
"Fishes" 501.64 "unlikely" "pelagic"
"Fishes" 460.69 "unlikely" "pelagic"
"Fishes" 458.81 "unlikely" "pelagic"
"Fishes" 441.39 "unlikely" "pelagic"
"Fishes" 415.08 "unlikely" "pelagic"
"Fishes" 365.64 "unlikely" "pelagic"
"Fishes" 339.37 "unlikely" "pelagic"
"Hydromedusae" 99.83 "undefined" "pelagic"
"Hydromedusae" 349.62 "undefined" "pelagic"
"Hydromedusae" 518.33 "undefined" "pelagic"
"Hydromedusae" 517.53 "undefined" "pelagic"
"Hydromedusae" 515.02 "undefined" "pelagic"
"Hydromedusae" 507.93 "undefined" "pelagic"
"Hydromedusae" 483.62 "undefined" "pelagic"
"Hydromedusae" 432.62 "undefined" "pelagic"
"Hydromedusae" 428.01 "undefined" "pelagic"
"Hydromedusae" 363.56 "undefined" "pelagic"
"Hydromedusae" 348.46 "undefined" "pelagic"
"Hydromedusae" 343.84 "undefined" "pelagic"
"Hydromedusae" 337.23 "undefined" "pelagic"
"Hydromedusae" 336.88 "undefined" "pelagic"
"Hydromedusae" 334.51 "undefined" "pelagic"
"Hydromedusae" 321.97 "undefined" "pelagic"
"Hydromedusae" 316 "undefined" "pelagic"
"Hydromedusae" 301.26 "undefined" "pelagic"
"Hydromedusae" 299.66 "undefined" "pelagic"
"Hydromedusae" 288.29 "undefined" "pelagic"
"Hydromedusae" 287.64 "undefined" "pelagic"
"Ctenophora" 348.34 "bioluminescent" "pelagic"
"Appendicularia" 416.87 "bioluminescent" "pelagic"
"Hydromedusae" 189.87 "bioluminescent" "pelagic"
"Hydromedusae" 257.61 "bioluminescent" "pelagic"
"Hydromedusae" 264.73 "bioluminescent" "pelagic"
"Hydromedusae" 267.11 "bioluminescent" "pelagic"
"Hydromedusae" 275.52 "bioluminescent" "pelagic"
"Hydromedusae" 340.25 "bioluminescent" "pelagic"
"Hydromedusae" 413.94 "bioluminescent" "pelagic"
"Hydromedusae" 486.52 "bioluminescent" "pelagic"
"Hydromedusae" 459.37 "bioluminescent" "pelagic"
"Hydromedusae" 442.55 "bioluminescent" "pelagic"
"Hydromedusae" 441.87 "bioluminescent" "pelagic"
"Hydromedusae" 433.71 "bioluminescent" "pelagic"
"Hydromedusae" 430.71 "bioluminescent" "pelagic"
"Hydromedusae" 416 "bioluminescent" "pelagic"
"Hydromedusae" 410.54 "bioluminescent" "pelagic"
"Hydromedusae" 410.67 "bioluminescent" "pelagic"
"Hydromedusae" 337.87 "bioluminescent" "pelagic"
"Hydromedusae" 337 "bioluminescent" "pelagic"
"Hydromedusae" 345.7 "bioluminescent" "pelagic"
"Hydromedusae" 345.95 "bioluminescent" "pelagic"
"Hydromedusae" 202.9 "bioluminescent" "pelagic"
"Hydromedusae" 175.85 "bioluminescent" "pelagic"
"Hydromedusae" 92.25 "bioluminescent" "pelagic"
"Hydromedusae" 89.72 "bioluminescent" "pelagic"
"Crustacea" 458.91 "non-bioluminescent" "pelagic"
"Fishes" 240.73 "bioluminescent" "pelagic"
"Fishes" 247.76 "bioluminescent" "pelagic"
"Fishes" 252.24 "bioluminescent" "pelagic"
"Fishes" 287.12 "bioluminescent" "pelagic"
"Fishes" 286.4 "bioluminescent" "pelagic"
"Fishes" 282.54 "bioluminescent" "pelagic"
"Fishes" 283.71 "bioluminescent" "pelagic"
"Fishes" 305.73 "bioluminescent" "pelagic"
"Fishes" 342.93 "bioluminescent" "pelagic"
"Fishes" 348.53 "bioluminescent" "pelagic"
"Fishes" 350.16 "bioluminescent" "pelagic"
"Fishes" 358.1 "bioluminescent" "pelagic"
"Fishes" 365.89 "bioluminescent" "pelagic"
"Fishes" 369.76 "bioluminescent" "pelagic"
"Fishes" 376.13 "bioluminescent" "pelagic"
"Fishes" 377.91 "bioluminescent" "pelagic"
"Fishes" 396.09 "bioluminescent" "pelagic"
"Fishes" 405.79 "bioluminescent" "pelagic"
"Fishes" 416.95 "bioluminescent" "pelagic"
"Fishes" 418.35 "bioluminescent" "pelagic"
"Fishes" 421.11 "bioluminescent" "pelagic"
"Fishes" 421.8 "bioluminescent" "pelagic"
"Fishes" 432.55 "bioluminescent" "pelagic"
"Fishes" 439.89 "bioluminescent" "pelagic"
"Fishes" 461.38 "bioluminescent" "pelagic"
"Fishes" 475.44 "bioluminescent" "pelagic"
"Fishes" 492.29 "bioluminescent" "pelagic"
"Fishes" 495.31 "bioluminescent" "pelagic"
"Fishes" 489.64 "bioluminescent" "pelagic"
"Fishes" 497.14 "bioluminescent" "pelagic"
"Fishes" 506.21 "bioluminescent" "pelagic"
"Fishes" 515.19 "bioluminescent" "pelagic"
"Fishes" 519.45 "bioluminescent" "pelagic"
"Fishes" 513.57 "bioluminescent" "pelagic"
"Fishes" 521.06 "bioluminescent" "pelagic"
"Fishes" 410.62 "bioluminescent" "pelagic"
"Fishes" 410.57 "bioluminescent" "pelagic"
"Fishes" 44.93 "bioluminescent" "pelagic"
"Fishes" 38.62 "bioluminescent" "pelagic"
"Crustacea" 511.54 "undefined" "pelagic"
"Crustacea" 518.9 "undefined" "pelagic"
"Crustacea" 521.1 "undefined" "pelagic"
"Crustacea" 520.4 "undefined" "pelagic"
"Crustacea" 512.42 "undefined" "pelagic"
"Crustacea" 513.25 "undefined" "pelagic"
"Crustacea" 514.98 "undefined" "pelagic"
"Crustacea" 516.31 "undefined" "pelagic"
"Crustacea" 517.61 "undefined" "pelagic"
"Crustacea" 518.6 "undefined" "pelagic"
"Crustacea" 518.91 "undefined" "pelagic"
"Crustacea" 519.25 "undefined" "pelagic"
"Crustacea" 520.54 "undefined" "pelagic"
"Crustacea" 521.65 "undefined" "pelagic"
"Crustacea" 522.69 "undefined" "pelagic"
"Crustacea" 523.01 "undefined" "pelagic"
"Crustacea" 525.16 "undefined" "pelagic"
"Crustacea" 526.68 "undefined" "pelagic"
"Crustacea" 527.75 "undefined" "pelagic"
"Crustacea" 527.99 "undefined" "pelagic"
"Crustacea" 528.39 "undefined" "pelagic"
"Crustacea" 529.85 "undefined" "pelagic"
"Crustacea" 526.85 "undefined" "pelagic"
"Crustacea" 526.75 "undefined" "pelagic"
"Crustacea" 525.33 "undefined" "pelagic"
"Crustacea" 525.02 "undefined" "pelagic"
"Crustacea" 527.07 "undefined" "pelagic"
"Crustacea" 526.54 "undefined" "pelagic"
"Crustacea" 525.7 "undefined" "pelagic"
"Crustacea" 524.81 "undefined" "pelagic"
"Crustacea" 524.04 "undefined" "pelagic"
"Crustacea" 520.11 "undefined" "pelagic"
"Crustacea" 518.3 "undefined" "pelagic"
"Crustacea" 517.76 "undefined" "pelagic"
"Crustacea" 510.86 "undefined" "pelagic"
"Crustacea" 510.41 "undefined" "pelagic"
"Crustacea" 508.41 "undefined" "pelagic"
"Crustacea" 507.45 "undefined" "pelagic"
"Crustacea" 507.98 "undefined" "pelagic"
"Crustacea" 509.01 "undefined" "pelagic"
"Crustacea" 508.86 "undefined" "pelagic"
"Crustacea" 509.3 "undefined" "pelagic"
"Crustacea" 509.82 "undefined" "pelagic"
"Crustacea" 508.02 "undefined" "pelagic"
"Crustacea" 508.27 "undefined" "pelagic"
"Crustacea" 510.37 "undefined" "pelagic"
"Crustacea" 507.2 "undefined" "pelagic"
"Crustacea" 497.07 "undefined" "pelagic"
"Crustacea" 491.03 "undefined" "pelagic"
"Crustacea" 482.99 "undefined" "pelagic"
"Crustacea" 479.97 "undefined" "pelagic"
"Crustacea" 477.54 "undefined" "pelagic"
"Crustacea" 468.32 "undefined" "pelagic"
"Crustacea" 466.09 "undefined" "pelagic"
"Crustacea" 463.73 "undefined" "pelagic"
"Crustacea" 461.79 "undefined" "pelagic"
"Crustacea" 461.4 "undefined" "pelagic"
"Crustacea" 462.16 "undefined" "pelagic"
"Crustacea" 462.71 "undefined" "pelagic"
"Crustacea" 463.38 "undefined" "pelagic"
"Crustacea" 465.69 "undefined" "pelagic"
"Crustacea" 463.78 "undefined" "pelagic"
"Crustacea" 463.88 "undefined" "pelagic"
"Crustacea" 462.58 "undefined" "pelagic"
"Crustacea" 461.35 "undefined" "pelagic"
"Crustacea" 459.7 "undefined" "pelagic"
"Crustacea" 459.52 "undefined" "pelagic"
"Crustacea" 459.37 "undefined" "pelagic"
"Crustacea" 459.18 "undefined" "pelagic"
"Crustacea" 458.88 "undefined" "pelagic"
"Crustacea" 458.76 "undefined" "pelagic"
"Crustacea" 458.73 "undefined" "pelagic"
"Crustacea" 458.91 "undefined" "pelagic"
"Crustacea" 444.75 "undefined" "pelagic"
"Crustacea" 439.21 "undefined" "pelagic"
"Crustacea" 441.78 "undefined" "pelagic"
"Crustacea" 442.45 "undefined" "pelagic"
"Crustacea" 441.73 "undefined" "pelagic"
"Crustacea" 440.42 "undefined" "pelagic"
"Crustacea" 441.19 "undefined" "pelagic"
"Crustacea" 441.19 "undefined" "pelagic"
"Crustacea" 441.63 "undefined" "pelagic"
"Crustacea" 441.44 "undefined" "pelagic"
"Crustacea" 440.5 "undefined" "pelagic"
"Crustacea" 439.39 "undefined" "pelagic"
"Crustacea" 420.41 "undefined" "pelagic"
"Crustacea" 420.18 "undefined" "pelagic"
"Crustacea" 416.54 "undefined" "pelagic"
"Crustacea" 410.57 "undefined" "pelagic"
"Crustacea" 389.09 "undefined" "pelagic"
"Siphonophora" 37.88 "bioluminescent" "pelagic"
"Siphonophora" 41.91 "bioluminescent" "pelagic"
"Siphonophora" 49.53 "bioluminescent" "pelagic"
"Siphonophora" 51.27 "bioluminescent" "pelagic"
"Siphonophora" 75.38 "bioluminescent" "pelagic"
"Siphonophora" 81.4 "bioluminescent" "pelagic"
"Siphonophora" 85.89 "bioluminescent" "pelagic"
"Siphonophora" 91.97 "bioluminescent" "pelagic"
"Siphonophora" 95.75 "bioluminescent" "pelagic"
"Siphonophora" 96.72 "bioluminescent" "pelagic"
"Siphonophora" 99.15 "bioluminescent" "pelagic"
"Siphonophora" 101.89 "bioluminescent" "pelagic"
"Siphonophora" 107.08 "bioluminescent" "pelagic"
"Siphonophora" 109.75 "bioluminescent" "pelagic"
"Siphonophora" 118.01 "bioluminescent" "pelagic"
"Siphonophora" 122.22 "bioluminescent" "pelagic"
"Siphonophora" 125.64 "bioluminescent" "pelagic"
"Siphonophora" 137.86 "bioluminescent" "pelagic"
"Siphonophora" 146.21 "bioluminescent" "pelagic"
"Siphonophora" 151.43 "bioluminescent" "pelagic"
"Siphonophora" 152.72 "bioluminescent" "pelagic"
"Siphonophora" 162.2 "bioluminescent" "pelagic"
"Siphonophora" 251.96 "bioluminescent" "pelagic"
"Siphonophora" 256.93 "bioluminescent" "pelagic"
"Siphonophora" 261.8 "bioluminescent" "pelagic"
"Siphonophora" 265.99 "bioluminescent" "pelagic"
"Siphonophora" 283.58 "bioluminescent" "pelagic"
"Siphonophora" 283.96 "bioluminescent" "pelagic"
"Siphonophora" 286.24 "bioluminescent" "pelagic"
"Siphonophora" 290.84 "bioluminescent" "pelagic"
"Siphonophora" 292.71 "bioluminescent" "pelagic"
"Siphonophora" 297.17 "bioluminescent" "pelagic"
"Siphonophora" 301.53 "bioluminescent" "pelagic"
"Siphonophora" 301.8 "bioluminescent" "pelagic"
"Siphonophora" 308.96 "bioluminescent" "pelagic"
"Siphonophora" 310.83 "bioluminescent" "pelagic"
"Siphonophora" 314.44 "bioluminescent" "pelagic"
"Siphonophora" 317.81 "bioluminescent" "pelagic"
"Siphonophora" 324.84 "bioluminescent" "pelagic"
"Siphonophora" 340.76 "bioluminescent" "pelagic"
"Siphonophora" 348 "bioluminescent" "pelagic"
"Siphonophora" 350.75 "bioluminescent" "pelagic"
"Siphonophora" 353.6 "bioluminescent" "pelagic"
"Siphonophora" 363.91 "bioluminescent" "pelagic"
"Siphonophora" 364.41 "bioluminescent" "pelagic"
"Siphonophora" 376.71 "bioluminescent" "pelagic"
"Siphonophora" 381.55 "bioluminescent" "pelagic"
"Siphonophora" 398.07 "bioluminescent" "pelagic"
"Siphonophora" 418.35 "bioluminescent" "pelagic"
"Siphonophora" 444.58 "bioluminescent" "pelagic"
"Siphonophora" 463.03 "bioluminescent" "pelagic"
"Siphonophora" 470.93 "bioluminescent" "pelagic"
"Siphonophora" 509.23 "bioluminescent" "pelagic"
"Siphonophora" 503.53 "bioluminescent" "pelagic"
"Siphonophora" 496.72 "bioluminescent" "pelagic"
"Siphonophora" 495.52 "bioluminescent" "pelagic"
"Siphonophora" 488.28 "bioluminescent" "pelagic"
"Siphonophora" 474.92 "bioluminescent" "pelagic"
"Siphonophora" 465.99 "bioluminescent" "pelagic"
"Siphonophora" 460.71 "bioluminescent" "pelagic"
"Siphonophora" 460.95 "bioluminescent" "pelagic"
"Siphonophora" 462.36 "bioluminescent" "pelagic"
"Siphonophora" 468.89 "bioluminescent" "pelagic"
"Siphonophora" 468.95 "bioluminescent" "pelagic"
"Siphonophora" 463.97 "bioluminescent" "pelagic"
"Siphonophora" 459.47 "bioluminescent" "pelagic"
"Siphonophora" 459.03 "bioluminescent" "pelagic"
"Siphonophora" 458.78 "bioluminescent" "pelagic"
"Siphonophora" 458.91 "bioluminescent" "pelagic"
"Siphonophora" 447.11 "bioluminescent" "pelagic"
"Siphonophora" 442.55 "bioluminescent" "pelagic"
"Siphonophora" 441.37 "bioluminescent" "pelagic"
"Siphonophora" 441.42 "bioluminescent" "pelagic"
"Siphonophora" 441.24 "bioluminescent" "pelagic"
"Siphonophora" 435.85 "bioluminescent" "pelagic"
"Siphonophora" 433.78 "bioluminescent" "pelagic"
"Siphonophora" 433.55 "bioluminescent" "pelagic"
"Siphonophora" 433.37 "bioluminescent" "pelagic"
"Siphonophora" 432.89 "bioluminescent" "pelagic"
"Siphonophora" 431.4 "bioluminescent" "pelagic"
"Siphonophora" 430.66 "bioluminescent" "pelagic"
"Siphonophora" 429.22 "bioluminescent" "pelagic"
"Siphonophora" 428.74 "bioluminescent" "pelagic"
"Siphonophora" 421.49 "bioluminescent" "pelagic"
"Siphonophora" 420.42 "bioluminescent" "pelagic"
"Siphonophora" 420.21 "bioluminescent" "pelagic"
"Siphonophora" 420 "bioluminescent" "pelagic"
"Siphonophora" 416.9 "bioluminescent" "pelagic"
"Siphonophora" 412.56 "bioluminescent" "pelagic"
"Siphonophora" 410.61 "bioluminescent" "pelagic"
"Siphonophora" 409.22 "bioluminescent" "pelagic"
"Siphonophora" 411.86 "bioluminescent" "pelagic"
"Siphonophora" 410.2 "bioluminescent" "pelagic"
"Siphonophora" 411.46 "bioluminescent" "pelagic"
"Siphonophora" 410.53 "bioluminescent" "pelagic"
"Siphonophora" 402.21 "bioluminescent" "pelagic"
"Siphonophora" 396.91 "bioluminescent" "pelagic"
"Siphonophora" 359.56 "bioluminescent" "pelagic"
"Siphonophora" 353.37 "bioluminescent" "pelagic"
"Siphonophora" 351.57 "bioluminescent" "pelagic"
"Siphonophora" 350.8 "bioluminescent" "pelagic"
"Siphonophora" 348.61 "bioluminescent" "pelagic"
"Siphonophora" 340.91 "bioluminescent" "pelagic"
"Siphonophora" 339.22 "bioluminescent" "pelagic"
"Siphonophora" 338.29 "bioluminescent" "pelagic"
"Siphonophora" 337.58 "bioluminescent" "pelagic"
"Siphonophora" 337.67 "bioluminescent" "pelagic"
"Siphonophora" 337.67 "bioluminescent" "pelagic"
"Siphonophora" 335.09 "bioluminescent" "pelagic"
"Siphonophora" 338.62 "bioluminescent" "pelagic"
"Siphonophora" 337.04 "bioluminescent" "pelagic"
"Siphonophora" 336.17 "bioluminescent" "pelagic"
"Siphonophora" 337.17 "bioluminescent" "pelagic"
"Siphonophora" 337.91 "bioluminescent" "pelagic"
"Siphonophora" 337.75 "bioluminescent" "pelagic"
"Siphonophora" 337.56 "bioluminescent" "pelagic"
"Siphonophora" 337.94 "bioluminescent" "pelagic"
"Siphonophora" 338.13 "bioluminescent" "pelagic"
"Siphonophora" 336.69 "bioluminescent" "pelagic"
"Siphonophora" 338.08 "bioluminescent" "pelagic"
"Siphonophora" 338.79 "bioluminescent" "pelagic"
"Siphonophora" 342.07 "bioluminescent" "pelagic"
"Siphonophora" 345.67 "bioluminescent" "pelagic"
"Siphonophora" 345.99 "bioluminescent" "pelagic"
"Siphonophora" 339.69 "bioluminescent" "pelagic"
"Siphonophora" 323.07 "bioluminescent" "pelagic"
"Siphonophora" 320.96 "bioluminescent" "pelagic"
"Siphonophora" 318.88 "bioluminescent" "pelagic"
"Siphonophora" 319.74 "bioluminescent" "pelagic"
"Siphonophora" 322.75 "bioluminescent" "pelagic"
"Siphonophora" 320.68 "bioluminescent" "pelagic"
"Siphonophora" 320.2 "bioluminescent" "pelagic"
"Siphonophora" 320.19 "bioluminescent" "pelagic"
"Siphonophora" 319.44 "bioluminescent" "pelagic"
"Siphonophora" 315.67 "bioluminescent" "pelagic"
"Siphonophora" 315.27 "bioluminescent" "pelagic"
"Siphonophora" 314.36 "bioluminescent" "pelagic"
"Siphonophora" 313.54 "bioluminescent" "pelagic"
"Siphonophora" 313.2 "bioluminescent" "pelagic"
"Siphonophora" 313.68 "bioluminescent" "pelagic"
"Siphonophora" 313.42 "bioluminescent" "pelagic"
"Siphonophora" 313.44 "bioluminescent" "pelagic"
"Siphonophora" 313.03 "bioluminescent" "pelagic"
"Siphonophora" 311.36 "bioluminescent" "pelagic"
"Siphonophora" 310.29 "bioluminescent" "pelagic"
"Siphonophora" 307.99 "bioluminescent" "pelagic"
"Siphonophora" 297.65 "bioluminescent" "pelagic"
"Siphonophora" 296.06 "bioluminescent" "pelagic"
"Siphonophora" 282.94 "bioluminescent" "pelagic"
"Siphonophora" 278.09 "bioluminescent" "pelagic"
"Siphonophora" 275.31 "bioluminescent" "pelagic"
"Siphonophora" 273.22 "bioluminescent" "pelagic"
"Siphonophora" 271.66 "bioluminescent" "pelagic"
"Siphonophora" 264.35 "bioluminescent" "pelagic"
"Siphonophora" 262.63 "bioluminescent" "pelagic"
"Siphonophora" 258.67 "bioluminescent" "pelagic"
"Siphonophora" 255.4 "bioluminescent" "pelagic"
"Siphonophora" 252.37 "bioluminescent" "pelagic"
"Siphonophora" 249.52 "bioluminescent" "pelagic"
"Siphonophora" 250.76 "bioluminescent" "pelagic"
"Siphonophora" 252.84 "bioluminescent" "pelagic"
"Siphonophora" 243.64 "bioluminescent" "pelagic"
"Siphonophora" 238.14 "bioluminescent" "pelagic"
"Siphonophora" 229.56 "bioluminescent" "pelagic"
"Siphonophora" 155.45 "bioluminescent" "pelagic"
"Siphonophora" 140.44 "bioluminescent" "pelagic"
"Siphonophora" 132.53 "bioluminescent" "pelagic"
"Siphonophora" 105.48 "bioluminescent" "pelagic"
"Siphonophora" 95.84 "bioluminescent" "pelagic"
"Siphonophora" 91.33 "bioluminescent" "pelagic"
"Siphonophora" 88.85 "bioluminescent" "pelagic"
"Siphonophora" 85.6 "bioluminescent" "pelagic"
"Siphonophora" 81.87 "bioluminescent" "pelagic"
"Siphonophora" 76.31 "bioluminescent" "pelagic"
"Siphonophora" 73.2 "bioluminescent" "pelagic"
"Siphonophora" 71 "bioluminescent" "pelagic"
"Siphonophora" 66.08 "bioluminescent" "pelagic"
"Siphonophora" 46.68 "bioluminescent" "pelagic"
"Siphonophora" 43.6 "bioluminescent" "pelagic"
"Siphonophora" 40.46 "bioluminescent" "pelagic"
"Siphonophora" 38.96 "bioluminescent" "pelagic"
"Siphonophora" 38.65 "bioluminescent" "pelagic"
"Siphonophora" 39.98 "bioluminescent" "pelagic"
"Siphonophora" 40.06 "bioluminescent" "pelagic"
"Siphonophora" 39.9 "bioluminescent" "pelagic"
"Siphonophora" 39.98 "bioluminescent" "pelagic"
"Siphonophora" 40.26 "bioluminescent" "pelagic"
"Siphonophora" 40.18 "bioluminescent" "pelagic"
"Siphonophora" 40.11 "bioluminescent" "pelagic"
"Siphonophora" 36.56 "bioluminescent" "pelagic"
"Siphonophora" 30.56 "bioluminescent" "pelagic"
"Siphonophora" 27.8 "bioluminescent" "pelagic"
"Siphonophora" 23.14 "bioluminescent" "pelagic"
"Siphonophora" 16.14 "bioluminescent" "pelagic"
"Siphonophora" 11.74 "bioluminescent" "pelagic"
"Siphonophora" 11.99 "bioluminescent" "pelagic"
"Siphonophora" 11.67 "bioluminescent" "pelagic"
"Siphonophora" 7.74 "bioluminescent" "pelagic"
"Crustacea" 271.93 "undefined" "pelagic"
"Crustacea" 278.51 "undefined" "pelagic"
"Crustacea" 286.74 "undefined" "pelagic"
"Crustacea" 286.73 "undefined" "pelagic"
"Crustacea" 284.38 "undefined" "pelagic"
"Crustacea" 290.39 "undefined" "pelagic"
"Crustacea" 291.27 "undefined" "pelagic"
"Crustacea" 301.97 "undefined" "pelagic"
"Crustacea" 310.17 "undefined" "pelagic"
"Crustacea" 317.43 "undefined" "pelagic"
"Crustacea" 340.25 "undefined" "pelagic"
"Crustacea" 520.36 "undefined" "pelagic"
"Crustacea" 527.02 "undefined" "pelagic"
"Crustacea" 365.64 "undefined" "pelagic"
"Crustacea" 252.66 "undefined" "pelagic"
"Annelida" 521.79 "non-bioluminescent" "pelagic"
"Siphonophora" 387.42 "bioluminescent" "pelagic"
"Fishes" 286.28 "undefined" "pelagic"
"Annelida" 286.98 "bioluminescent" "pelagic"
"Annelida" 295.94 "bioluminescent" "pelagic"
"Annelida" 298.02 "bioluminescent" "pelagic"
"Annelida" 301.58 "bioluminescent" "pelagic"
"Annelida" 302.02 "bioluminescent" "pelagic"
"Annelida" 301.97 "bioluminescent" "pelagic"
"Annelida" 304.1 "bioluminescent" "pelagic"
"Annelida" 312.6 "bioluminescent" "pelagic"
"Annelida" 313.87 "bioluminescent" "pelagic"
"Annelida" 316.05 "bioluminescent" "pelagic"
"Annelida" 321.04 "bioluminescent" "pelagic"
"Annelida" 323.65 "bioluminescent" "pelagic"
"Annelida" 324.55 "bioluminescent" "pelagic"
"Annelida" 327.88 "bioluminescent" "pelagic"
"Annelida" 359.22 "bioluminescent" "pelagic"
"Annelida" 395.99 "bioluminescent" "pelagic"
"Annelida" 323.55 "bioluminescent" "pelagic"
"Annelida" 315.18 "bioluminescent" "pelagic"
"Annelida" 313.44 "bioluminescent" "pelagic"
"Annelida" 313.58 "bioluminescent" "pelagic"
"Annelida" 313.52 "bioluminescent" "pelagic"
"Annelida" 309.3 "bioluminescent" "pelagic"
"Annelida" 308.61 "bioluminescent" "pelagic"
"Annelida" 306.21 "bioluminescent" "pelagic"
"Annelida" 305.73 "bioluminescent" "pelagic"
"Annelida" 305.09 "bioluminescent" "pelagic"
"Annelida" 304.96 "bioluminescent" "pelagic"
"Annelida" 304.72 "bioluminescent" "pelagic"
"Annelida" 303.61 "bioluminescent" "pelagic"
"Annelida" 300.68 "bioluminescent" "pelagic"
"Annelida" 300.1 "bioluminescent" "pelagic"
"Annelida" 299.81 "bioluminescent" "pelagic"
"Annelida" 299.2 "bioluminescent" "pelagic"
"Annelida" 298.31 "bioluminescent" "pelagic"
"Annelida" 297.26 "bioluminescent" "pelagic"
"Annelida" 294.88 "bioluminescent" "pelagic"
"Annelida" 294.39 "bioluminescent" "pelagic"
"Annelida" 292.33 "bioluminescent" "pelagic"
"Annelida" 289.94 "bioluminescent" "pelagic"
"Annelida" 288.15 "bioluminescent" "pelagic"
"Annelida" 287.45 "bioluminescent" "pelagic"
"Annelida" 286.53 "bioluminescent" "pelagic"
"Annelida" 285.38 "bioluminescent" "pelagic"
"Annelida" 283.84 "bioluminescent" "pelagic"
"Annelida" 279.68 "bioluminescent" "pelagic"
"Annelida" 278.58 "bioluminescent" "pelagic"
"Annelida" 268.78 "bioluminescent" "pelagic"
"Annelida" 262.37 "bioluminescent" "pelagic"
"Annelida" 257.77 "bioluminescent" "pelagic"
"Annelida" 251.48 "bioluminescent" "pelagic"
"Annelida" 507.81 "undefined" "pelagic"
"Annelida" 348.53 "undefined" "pelagic"
"Scyphozoa" 410.64 "bioluminescent" "pelagic"
"Siphonophora" 335.59 "bioluminescent" "pelagic"
"Siphonophora" 368.62 "bioluminescent" "pelagic"
"Pteropoda" 416.51 "non-bioluminescent" "pelagic"
"Hydromedusae" 421.8 "bioluminescent" "pelagic"
"Rhizaria" 467.48 "likely" "pelagic"
"Rhizaria" 417.48 "likely" "pelagic"
"Rhizaria" 337.12 "likely" "pelagic"
"Rhizaria" 336.79 "likely" "pelagic"
"Rhizaria" 323.36 "likely" "pelagic"
"Rhizaria" 313.63 "likely" "pelagic"
"Rhizaria" 304.69 "likely" "pelagic"
"Rhizaria" 254.03 "likely" "pelagic"
"Hydromedusae" 339.76 "bioluminescent" "pelagic"
"Hydromedusae" 346.39 "bioluminescent" "pelagic"
"Hydromedusae" 308.42 "bioluminescent" "pelagic"
"Thaliacea" 84.44 "non-bioluminescent" "pelagic"
"Thaliacea" 487.35 "non-bioluminescent" "pelagic"
"Crustacea" 523.88 "bioluminescent" "pelagic"
"Crustacea" 524.82 "bioluminescent" "pelagic"
"Crustacea" 525.32 "bioluminescent" "pelagic"
"Crustacea" 526.58 "bioluminescent" "pelagic"
"Crustacea" 527.61 "bioluminescent" "pelagic"
"Crustacea" 470.36 "bioluminescent" "pelagic"
"Crustacea" 466.53 "bioluminescent" "pelagic"
"Siphonophora" 216.57 "likely" "pelagic"
"Siphonophora" 337.09 "likely" "pelagic"
"Siphonophora" 336.07 "likely" "pelagic"
"Siphonophora" 234.87 "likely" "pelagic"
"Hydromedusae" 508.22 "bioluminescent" "pelagic"
"Hydromedusae" 511.72 "bioluminescent" "pelagic"
"Hydromedusae" 469.42 "bioluminescent" "pelagic"
"Hydromedusae" 461.35 "bioluminescent" "pelagic"
"Hydromedusae" 459.47 "bioluminescent" "pelagic"
"Hydromedusae" 458.93 "bioluminescent" "pelagic"
"Hydromedusae" 445.17 "bioluminescent" "pelagic"
"Hydromedusae" 433.39 "bioluminescent" "pelagic"
"Hydromedusae" 420.21 "bioluminescent" "pelagic"
"Hydromedusae" 420.12 "bioluminescent" "pelagic"
"Hydromedusae" 413.2 "bioluminescent" "pelagic"
"Hydromedusae" 411.72 "bioluminescent" "pelagic"
"Hydromedusae" 410.62 "bioluminescent" "pelagic"
"Hydromedusae" 399.18 "bioluminescent" "pelagic"
"Hydromedusae" 372 "bioluminescent" "pelagic"
"Hydromedusae" 352.36 "bioluminescent" "pelagic"
"Hydromedusae" 336.8 "bioluminescent" "pelagic"
"Hydromedusae" 337.6 "bioluminescent" "pelagic"
"Hydromedusae" 345.19 "bioluminescent" "pelagic"
"Hydromedusae" 322.3 "bioluminescent" "pelagic"
"Hydromedusae" 16.17 "bioluminescent" "pelagic"
"Hydromedusae" 14.97 "bioluminescent" "pelagic"
"Hydromedusae" 11.86 "bioluminescent" "pelagic"
"Hydromedusae" 9.83 "bioluminescent" "pelagic"
"Hydromedusae" 237.83 "bioluminescent" "pelagic"
"Hydromedusae" 304.83 "bioluminescent" "pelagic"
"Hydromedusae" 527.48 "bioluminescent" "pelagic"
"Hydromedusae" 495.57 "bioluminescent" "pelagic"
"Hydromedusae" 393.59 "bioluminescent" "pelagic"
"Hydromedusae" 339.45 "bioluminescent" "pelagic"
"Hydromedusae" 345.61 "bioluminescent" "pelagic"
"Hydromedusae" 327.74 "bioluminescent" "pelagic"
"Hydromedusae" 321.11 "bioluminescent" "pelagic"
"Hydromedusae" 261.98 "bioluminescent" "pelagic"
"Hydromedusae" 252.42 "bioluminescent" "pelagic"
"Hydromedusae" 232.04 "bioluminescent" "pelagic"
"Hydromedusae" 230.46 "bioluminescent" "pelagic"
"Hydromedusae" 39.96 "bioluminescent" "pelagic"
"Siphonophora" 322.28 "bioluminescent" "pelagic"
"Siphonophora" 254.81 "bioluminescent" "pelagic"
"Cephalopoda" 387.05 "undefined" "pelagic"
"Cephalopoda" 252.38 "undefined" "pelagic"
"Cephalopoda" 228.87 "undefined" "pelagic"
"Cephalopoda" 40.26 "undefined" "pelagic"
"Cephalopoda" 39.33 "undefined" "pelagic"
"Ctenophora" 114.61 "bioluminescent" "pelagic"
"Ctenophora" 336.1 "bioluminescent" "pelagic"
"Rhizaria" 465.61 "bioluminescent" "pelagic"
"Rhizaria" 395.75 "bioluminescent" "pelagic"
"Ctenophora" 40.91 "bioluminescent" "pelagic"
"Ctenophora" 43.37 "bioluminescent" "pelagic"
"Ctenophora" 48.85 "bioluminescent" "pelagic"
"Ctenophora" 50.59 "bioluminescent" "pelagic"
"Ctenophora" 11.9 "bioluminescent" "pelagic"
"Ctenophora" 12.02 "bioluminescent" "pelagic"
"Thaliacea" 338.39 "non-bioluminescent" "pelagic"
"Thaliacea" 346.89 "non-bioluminescent" "pelagic"
"Thaliacea" 525.13 "non-bioluminescent" "pelagic"
"Thaliacea" 444.1 "non-bioluminescent" "pelagic"
"Thaliacea" 376.82 "non-bioluminescent" "pelagic"
"Thaliacea" 338.52 "non-bioluminescent" "pelagic"
"Thaliacea" 338.27 "non-bioluminescent" "pelagic"
"Thaliacea" 338.45 "non-bioluminescent" "pelagic"
"Thaliacea" 337.03 "non-bioluminescent" "pelagic"
"Thaliacea" 337.7 "non-bioluminescent" "pelagic"
"Thaliacea" 337.75 "non-bioluminescent" "pelagic"
"Thaliacea" 319.74 "non-bioluminescent" "pelagic"
"Thaliacea" 319.28 "non-bioluminescent" "pelagic"
"Thaliacea" 313.7 "non-bioluminescent" "pelagic"
"Thaliacea" 313 "non-bioluminescent" "pelagic"
"Thaliacea" 313 "non-bioluminescent" "pelagic"
"Thaliacea" 311.07 "non-bioluminescent" "pelagic"
"Thaliacea" 311.36 "non-bioluminescent" "pelagic"
"Thaliacea" 307.63 "non-bioluminescent" "pelagic"
"Thaliacea" 271.75 "non-bioluminescent" "pelagic"
"Crustacea" 281.21 "non-bioluminescent" "pelagic"
"Crustacea" 249.59 "non-bioluminescent" "pelagic"
"Crustacea" 220.84 "non-bioluminescent" "pelagic"
"Crustacea" 211.41 "non-bioluminescent" "pelagic"
"Crustacea" 209.39 "non-bioluminescent" "pelagic"
"Crustacea" 201.63 "non-bioluminescent" "pelagic"
"Crustacea" 199.09 "non-bioluminescent" "pelagic"
"Fishes" 88.05 "undefined" "Other substrates"
"Hydromedusae" 94.56 "bioluminescent" "pelagic"
"Hydromedusae" 110.83 "bioluminescent" "pelagic"
"Hydromedusae" 155.48 "bioluminescent" "pelagic"
"Hydromedusae" 180.03 "bioluminescent" "pelagic"
"Hydromedusae" 181.03 "bioluminescent" "pelagic"
"Hydromedusae" 181.75 "bioluminescent" "pelagic"
"Hydromedusae" 266.29 "bioluminescent" "pelagic"
"Hydromedusae" 311.15 "bioluminescent" "pelagic"
"Hydromedusae" 317.91 "bioluminescent" "pelagic"
"Hydromedusae" 323.9 "bioluminescent" "pelagic"
"Hydromedusae" 337.57 "bioluminescent" "pelagic"
"Hydromedusae" 340.37 "bioluminescent" "pelagic"
"Hydromedusae" 376 "bioluminescent" "pelagic"
"Hydromedusae" 392.51 "bioluminescent" "pelagic"
"Hydromedusae" 395.36 "bioluminescent" "pelagic"
"Hydromedusae" 396.49 "bioluminescent" "pelagic"
"Hydromedusae" 402.98 "bioluminescent" "pelagic"
"Hydromedusae" 404.3 "bioluminescent" "pelagic"
"Hydromedusae" 412.17 "bioluminescent" "pelagic"
"Hydromedusae" 417.88 "bioluminescent" "pelagic"
"Hydromedusae" 419.89 "bioluminescent" "pelagic"
"Hydromedusae" 433.13 "bioluminescent" "pelagic"
"Hydromedusae" 442.36 "bioluminescent" "pelagic"
"Hydromedusae" 444.74 "bioluminescent" "pelagic"
"Hydromedusae" 447.52 "bioluminescent" "pelagic"
"Hydromedusae" 456.33 "bioluminescent" "pelagic"
"Hydromedusae" 456.62 "bioluminescent" "pelagic"
"Hydromedusae" 458.24 "bioluminescent" "pelagic"
"Hydromedusae" 459.21 "bioluminescent" "pelagic"
"Hydromedusae" 459.41 "bioluminescent" "pelagic"
"Hydromedusae" 459.01 "bioluminescent" "pelagic"
"Hydromedusae" 460.07 "bioluminescent" "pelagic"
"Hydromedusae" 459.89 "bioluminescent" "pelagic"
"Hydromedusae" 461.92 "bioluminescent" "pelagic"
"Hydromedusae" 466.53 "bioluminescent" "pelagic"
"Hydromedusae" 469.35 "bioluminescent" "pelagic"
"Hydromedusae" 468.15 "bioluminescent" "pelagic"
"Hydromedusae" 468.99 "bioluminescent" "pelagic"
"Hydromedusae" 469.51 "bioluminescent" "pelagic"
"Hydromedusae" 469.66 "bioluminescent" "pelagic"
"Hydromedusae" 469.98 "bioluminescent" "pelagic"
"Hydromedusae" 471.9 "bioluminescent" "pelagic"
"Hydromedusae" 472.69 "bioluminescent" "pelagic"
"Hydromedusae" 478.62 "bioluminescent" "pelagic"
"Hydromedusae" 478.65 "bioluminescent" "pelagic"
"Hydromedusae" 479.04 "bioluminescent" "pelagic"
"Hydromedusae" 480.37 "bioluminescent" "pelagic"
"Hydromedusae" 480.27 "bioluminescent" "pelagic"
"Hydromedusae" 479.44 "bioluminescent" "pelagic"
"Hydromedusae" 481.7 "bioluminescent" "pelagic"
"Hydromedusae" 490.46 "bioluminescent" "pelagic"
"Hydromedusae" 489.88 "bioluminescent" "pelagic"
"Hydromedusae" 485.63 "bioluminescent" "pelagic"
"Hydromedusae" 484.33 "bioluminescent" "pelagic"
"Hydromedusae" 484.54 "bioluminescent" "pelagic"
"Hydromedusae" 484.64 "bioluminescent" "pelagic"
"Hydromedusae" 484.49 "bioluminescent" "pelagic"
"Hydromedusae" 484.4 "bioluminescent" "pelagic"
"Hydromedusae" 485.34 "bioluminescent" "pelagic"
"Hydromedusae" 485.47 "bioluminescent" "pelagic"
"Hydromedusae" 485.72 "bioluminescent" "pelagic"
"Hydromedusae" 487.27 "bioluminescent" "pelagic"
"Hydromedusae" 487.93 "undefined" "pelagic"
"Hydromedusae" 494.15 "bioluminescent" "pelagic"
"Hydromedusae" 500.49 "bioluminescent" "pelagic"
"Hydromedusae" 517.75 "bioluminescent" "pelagic"
"Hydromedusae" 520.36 "bioluminescent" "pelagic"
"Hydromedusae" 521.8 "bioluminescent" "pelagic"
"Hydromedusae" 524.46 "undefined" "pelagic"
"Hydromedusae" 525.43 "bioluminescent" "pelagic"
"Hydromedusae" 528.72 "bioluminescent" "pelagic"
"Hydromedusae" 543.32 "bioluminescent" "pelagic"
"Hydromedusae" 548.13 "bioluminescent" "pelagic"
"Hydromedusae" 550.97 "bioluminescent" "pelagic"
"Hydromedusae" 563.52 "bioluminescent" "pelagic"
"Hydromedusae" 565.3 "bioluminescent" "pelagic"
"Hydromedusae" 567.83 "bioluminescent" "pelagic"
"Hydromedusae" 570.21 "bioluminescent" "pelagic"
"Hydromedusae" 572.3 "bioluminescent" "pelagic"
"Hydromedusae" 573.09 "undefined" "pelagic"
"Hydromedusae" 574.28 "bioluminescent" "pelagic"
"Hydromedusae" 574.71 "bioluminescent" "pelagic"
"Hydromedusae" 585 "bioluminescent" "pelagic"
"Hydromedusae" 586.87 "bioluminescent" "pelagic"
"Hydromedusae" 590.55 "bioluminescent" "pelagic"
"Hydromedusae" 591.37 "bioluminescent" "pelagic"
"Hydromedusae" 612.09 "bioluminescent" "pelagic"
"Hydromedusae" 614.31 "undefined" "pelagic"
"Hydromedusae" 616.12 "bioluminescent" "pelagic"
"Hydromedusae" 617.97 "bioluminescent" "pelagic"
[truncated: 24,255,473 more chars]
